# Supplementary material for: The Impact of Nitrogen and Phosphorus Interaction on Growth, Nutrient Absorption, and Signal Regulation in Woody Plants
Source: Biology (Basel). 2025 Apr 30;14(5):490. doi: 10.3390/biology14050490 (PMC12108901; doi:10.3390/biology14050490)
Supplement: Supplementary file 1 [file biology-14-00490-s001.zip › tables.xlsx]

## Sheet: Table S1
Table S1. Primers used for qRT-PCR
Gene model or name	Gene name	Description	Forward Primer（5'-3'）	Reverse Primer（5'-3'）	PCR efficiency
Pop_A15G048898	NRT2.5	nitrate transporter family 2	TGCTATGGGGACTGCTTGTG	CATGATTAGCTGCGTTGCCC	0.99
					1.01
Pop_G10G048174	PHO1; H1	phosphate transporter PHO1 homolog 1-like	TGCTACCGCTCAAGTCGTTT	CACTGCGTAAGCAAGATCGC	1.07
					1.05
Pop_G12G050744	PAP17	acid phosphatase type 5 family protein	GCGAATCGAGTGCAAAGTGG	TCACCCCTCCATGCCTTAGA	0.97
					0.95
Pop_A09G077513	ITPK1	Inositol-tetrakisphosphate 1	AGAAACTGGTGGTGGTTGGG	TTGAGCATGGACTGCCGATT	1.02
					0.96
Pop_A16G025433	PHL5	Protein PHR1-LIKE 5	AAGCCACCCCAAAGGCTATC	GCTTCTCAGCCTCCACTTGT	0.94
					1.03
Pop_G18G019163	SPX2	SPX domain-containing protein 2	CAAACTGCCGCCATCTTCAG	TCCAAGCATCCTCCAATCCG	1.02
					1.01
Pop_G09G011667	NLP2	Protein NLP2	GGCATCGTTGAGATTGCGAC	CCATGTTAGAGCCAAGGGCA	1.05
					1.03
Pop_A18G035964	PIN2	Auxin efflux carrier component 2	TCTTCGAAAGGAGCGACACC	ATGCACTCGAGCTCCAAACA	0.96
					0.97
Pop_A18G012857	YUC6	Indole-3-pyruvate monooxygenase YUCCA6	TGAGTTGAAGGCGAAGGTCG	AGCGCACACATTAACCTGGA	0.94
					1.02
Pop_G02G035203	MYC2	Transcription factor MYC2	CCACCACTTCTGTGGACCAA	AGCGCACACATTAACCTGGA	0.97
					0.99
Pop_G14G078071	ARF11	Auxin response factor 11	CGGCAAAGCGAACAGTTCAT	CCTGCGACCAGTCTTTTGGA	1
					1.02
Pop_G01G067358	PRB1	Pathogenesis-related protein 1	CCCAAGACTCCCCACAAGAC	ATGCCTGCATTCTCCACCAA	1.01
					0.93
Pop_A01G025045	Actin2/7 a		TGGTGCAGAGTGTTTCCGTT	TCTCTCAGGAGGAGCAACCA	0.98

## Sheet: Table S2
Table S2 Summary of Illumina sequencing reads mapped to the P. alba genome.
Sample	Raw reads	Raw bases	Clean reads	Clean bases	Total reads	Total mapped	Multiple mapped	Uniquely mapped
-P+N（C1_1）	44024838	6647750538	43625690	6445911573	43625690	38575889(88.42%)	4879551(11.19%)	33696338(77.24%)
-P+N（C1_4）	46504300	7022149300	46077946	6746342057	46077946	44724813(97.06%)	6279144(13.63%)	38445669(83.44%)
-P+N（C1_8）	48293754	7292356854	47893150	7047279635	47893150	46020924(96.09%)	6291160(13.14%)	39729764(82.96%)
+P+N（C2_3）	46876102	7078291402	46439320	6814795163	46439320	44718091(96.29%)	6217445(13.39%)	38500646(82.91%)
+P+N（C2_6）	44916798	6782436498	44536236	6544412577	44536236	43074163(96.72%)	5842559(13.12%)	37231604(83.6%)
+P+N（C2_9）	42870772	6473486572	42395904	6307266455	42395904	41005212(96.72%)	4935035(11.64%)	36070177(85.08%)
+P-N （C3_3）	50456896	7618991296	50057552	7297211660	50057552	48664334(97.22%)	6994437(13.97%)	41669897(83.24%)
+P-N（C3_5）	50319266	7598209166	49868044	7306835120	49868044	47646600(95.55%)	6647774(13.33%)	40998826(82.21%)
+P-N（C3_9）	51031440	7705747440	50579446	7367146265	50579446	47327223(93.57%)	7011333(13.86%)	40315890(79.71%)
-P-N（C4_3）	47442452	7163810252	47001314	6838904043	47001314	45434749(96.67%)	6682012(14.22%)	38752737(82.45%)
-P-N（C4_7）	51837816	7827510216	51426904	7552710425	51426904	49951183(97.13%)	6988610(13.59%)	42962573(83.54%)
-P-N（C4_9）	45716748	6903228948	45371554	6671941358	45371554	44085235(97.16%)	6046306(13.33%)	38038929(83.84%)

## Sheet: Table S3 
Table S3 The enriched GO terms of the DEGs
	UP											UP										+N+P vs. +N-P	UP										-N+P vs. -N-P	UP
+N-P vs. -N-P	Number	GO ID	Term Type	Description	Ratio_in_study	Ratio_in_pop	Rich factor	Pvalue	Padjust		+N+P vs. -N+P	Number	GO ID	Term Type	Description	Ratio_in_study	Ratio_in_pop	Rich factor	Pvalue	Padjust			Number	GO ID	Term Type	Description	Ratio_in_study	Ratio_in_pop	Rich factor	Pvalue	Padjust			Number	GO ID	Term Type	Description	Ratio_in_study	Ratio_in_pop	Rich factor	Pvalue	Padjust
	4	GO:0046475	BP	glycerophospholipid catabolic process	4/ 745	4/ 62028	1	2.06e-08	5.3e-05			14	GO:0010411	BP	xyloglucan metabolic process	14/ 1056	100/ 62028	0.14	1.48e-07	0.000144943			4	GO:0070012	MF	oligopeptidase activity	4/ 102	4/ 62028	1	1.72e-08	0.000125491			10	GO:0071941	BP	nitrogen cycle metabolic process	10/ 490	26/ 62028	0.384615	4.75e-08	0.000138013
	10	GO:2001057	BP	reactive nitrogen species metabolic process	10/ 745	19/ 62028	0.526316	6.99e-08	5.3e-05			18	GO:0006022	BP	aminoglycan metabolic process	18/ 1056	68/ 62028	0.264706	2.33e-07	0.000144943			7	GO:0030414	MF	peptidase inhibitor activity	7/ 102	130/ 62028	0.0538462	8.61e-08	0.000178696			6	GO:0015706	BP	nitrate transmembrane transport	6/ 490	14/ 62028	0.428571	5.69e-08	0.000138013
	10	GO:0042126	BP	nitrate metabolic process	10/ 745	19/ 62028	0.526316	6.99e-08	5.3e-05			9	GO:0015743	BP	malate transport	9/ 1056	53/ 62028	0.169811	2.63e-07	0.000144943			7	GO:0004866	MF	endopeptidase inhibitor activity	7/ 102	130/ 62028	0.0538462	8.61e-08	0.000178696			11	GO:0015112	MF	nitrate transmembrane transporter activity	11/ 490	25/ 62028	0.44	3.68e-08	0.000138013
	10	GO:0042128	BP	nitrate assimilation	10/ 745	19/ 62028	0.526316	6.99e-08	5.3e-05			18	GO:0016998	BP	cell wall macromolecule catabolic process	18/ 1056	88/ 62028	0.204545	3.21e-07	0.000144943			7	GO:0061135	MF	endopeptidase regulator activity	7/ 102	134/ 62028	0.0522388	1.03e-07	0.000178696			6	GO:1902025	BP	nitrate import	6/ 490	31/ 62028	0.193548	1.47e-07	0.000267012
	15	GO:1901072	BP	glucosamine-containing compound catabolic process	15/ 745	46/ 62028	0.326087	7.28e-08	5.3e-05			5	GO:0072351	BP	tricarboxylic acid biosynthetic process	5/ 1056	10/ 62028	0.5	3.33e-07	0.000144943			7	GO:0061134	MF	peptidase regulator activity	7/ 102	138/ 62028	0.0507246	1.23e-07	0.000178696			10	GO:2001057	BP	reactive nitrogen species metabolic process	10/ 490	19/ 62028	0.526316	3.2e-07	0.000290954
	15	GO:0006030	BP	chitin metabolic process	15/ 745	46/ 62028	0.326087	7.28e-08	5.3e-05			5	GO:0030417	BP	nicotianamine metabolic process	5/ 1056	10/ 62028	0.5	3.33e-07	0.000144943			4	GO:0043467	BP	regulation of generation of precursor metabolites and energy	4/ 102	30/ 62028	0.133333	1.83e-07	0.000221587			10	GO:0042126	BP	nitrate metabolic process	10/ 490	19/ 62028	0.526316	3.2e-07	0.000290954
	15	GO:0046348	BP	amino sugar catabolic process	15/ 745	46/ 62028	0.326087	7.28e-08	5.3e-05			5	GO:0030418	BP	nicotianamine biosynthetic process	5/ 1056	10/ 62028	0.5	3.33e-07	0.000144943			9	GO:0004857	MF	enzyme inhibitor activity	9/ 102	547/ 62028	0.0164534	3.35e-07	0.000327447			10	GO:0042128	BP	nitrate assimilation	10/ 490	19/ 62028	0.526316	3.2e-07	0.000290954
	15	GO:0006032	BP	chitin catabolic process	15/ 745	46/ 62028	0.326087	7.28e-08	5.3e-05			22	GO:0042744	BP	hydrogen peroxide catabolic process	22/ 1056	250/ 62028	0.088	3.78e-07	0.000144943			3	GO:0004352	MF	glutamate dehydrogenase (NAD+) activity	3/ 102	9/ 62028	0.333333	3.6e-07	0.000327447			15	GO:0015103	MF	inorganic anion transmembrane transporter activity	15/ 490	218/ 62028	0.0688073	2.11e-07	0.000290954
	15	GO:0006026	BP	aminoglycan catabolic process	15/ 745	46/ 62028	0.326087	7.28e-08	5.3e-05			22	GO:0072593	BP	reactive oxygen species metabolic process	22/ 1056	278/ 62028	0.0791367	4.03e-07	0.000144943			3	GO:0004353	MF	glutamate dehydrogenase [NAD(P)+] activity	3/ 102	10/ 62028	0.3	5.14e-07	0.000415308			16	GO:0034220	BP	ion transmembrane transport	16/ 490	375/ 62028	0.0426667	4.15e-07	0.000311882
	6	GO:0008889	MF	glycerophosphodiester phosphodiesterase activity	6/ 745	18/ 62028	0.333333	4.83e-08	5.3e-05			20	GO:0010383	BP	cell wall polysaccharide metabolic process	20/ 1056	252/ 62028	0.0793651	4.25e-07	0.000144943			3	GO:0016639	MF	oxidoreductase activity, acting on the CH-NH2 group of donors, NAD or NADP as acceptor	3/ 102	16/ 62028	0.1875	2.38e-06	0.00171389			13	GO:0072593	BP	reactive oxygen species metabolic process	13/ 490	278/ 62028	0.0467626	4.29e-07	0.000311882
	6	GO:0008199	MF	ferric iron binding	6/ 745	20/ 62028	0.3	9.88e-08	5.99e-05			22	GO:0042743	BP	hydrogen peroxide metabolic process	22/ 1056	252/ 62028	0.0873016	4.25e-07	0.000144943			3	GO:0043457	BP	regulation of cellular respiration	3/ 102	19/ 62028	0.157895	4.1e-06	0.00248826			30	GO:0020037	MF	heme binding	30/ 490	1197/ 62028	0.0250627	4.81e-07	0.000318151
	7	GO:0004611	MF	phosphoenolpyruvate carboxykinase activity	7/ 745	20/ 62028	0.35	9.88e-08	5.99e-05			18	GO:1901071	BP	glucosamine-containing compound metabolic process	18/ 1056	56/ 62028	0.321429	4.3e-07	0.000144943			3	GO:0006538	BP	glutamate catabolic process	3/ 102	21/ 62028	0.142857	5.62e-06	0.00314501			7	GO:0010167	BP	response to nitrate	7/ 490	22/ 62028	0.318182	7.1e-07	0.000324919
	12	GO:0016998	BP	cell wall macromolecule catabolic process	12/ 745	88/ 62028	0.136364	1.14e-07	6.4e-05			27	GO:0006979	BP	response to oxidative stress	27/ 1056	425/ 62028	0.0635294	4.35e-07	0.000144943			3	GO:0043649	BP	dicarboxylic acid catabolic process	3/ 102	26/ 62028	0.115385	1.09e-05	0.00567494			22	GO:0006811	BP	ion transport	22/ 490	683/ 62028	0.0322108	7.58e-07	0.000324919
	15	GO:0006022	BP	aminoglycan metabolic process	15/ 745	68/ 62028	0.220588	1.3e-07	6.75e-05			9	GO:0015740	BP	C4-dicarboxylate transport	9/ 1056	57/ 62028	0.157895	5.02e-07	0.000144943			3	GO:0009065	BP	glutamine family amino acid catabolic process	3/ 102	27/ 62028	0.111111	1.23e-05	0.00595157			4	GO:0080037	BP	negative regulation of cytokinin-activated signaling pathway	4/ 490	10/ 62028	0.4	7.78e-07	0.000324919
	9	GO:0009395	BP	phospholipid catabolic process	9/ 745	34/ 62028	0.264706	1.42e-07	6.87e-05			9	GO:0006835	BP	dicarboxylic acid transport	9/ 1056	59/ 62028	0.152542	6.81e-07	0.000144943			2	GO:0008115	MF	sarcosine oxidase activity	2/ 102	5/ 62028	0.4	2.67e-05	0.0121374			4	GO:0080036	BP	regulation of cytokinin-activated signaling pathway	4/ 490	10/ 62028	0.4	7.78e-07	0.000324919
	10	GO:0046838	BP	phosphorylated carbohydrate dephosphorylation	10/ 745	91/ 62028	0.10989	1.58e-07	6.87e-05			20	GO:0010410	BP	hemicellulose metabolic process	20/ 1056	235/ 62028	0.0851064	7.4e-07	0.000144943			3	GO:0006536	BP	glutamate metabolic process	3/ 102	38/ 62028	0.0789474	3.49e-05	0.0149477			13	GO:0006820	BP	anion transport	13/ 490	295/ 62028	0.0440678	8.35e-07	0.000324919
	15	GO:1901136	BP	carbohydrate derivative catabolic process	15/ 745	141/ 62028	0.106383	1.6e-07	6.87e-05			13	GO:0006817	BP	phosphate ion transport	13/ 1056	116/ 62028	0.112069	7.57e-07	0.000144943			2	GO:0017077	MF	oxidative phosphorylation uncoupler activity	2/ 102	9/ 62028	0.222222	9.57e-05	0.0366376			13	GO:0042744	BP	hydrogen peroxide catabolic process	13/ 490	250/ 62028	0.052	9.04e-07	0.000324919
	15	GO:0006817	BP	phosphate ion transport	15/ 745	116/ 62028	0.12931	1.75e-07	7.06e-05			14	GO:0015698	BP	inorganic anion transport	14/ 1056	161/ 62028	0.0869565	7.87e-07	0.000144943			2	GO:0072351	BP	tricarboxylic acid biosynthetic process	2/ 102	10/ 62028	0.2	0.000119462	0.0377916			29	GO:0055085	BP	transmembrane transport	29/ 490	1237/ 62028	0.0234438	9.13e-07	0.000324919
	6	GO:0010167	BP	response to nitrate	6/ 745	22/ 62028	0.272727	1.86e-07	7.06e-05			9	GO:0006270	BP	DNA replication initiation	9/ 1056	60/ 62028	0.15	7.89e-07	0.000144943			2	GO:0030417	BP	nicotianamine metabolic process	2/ 102	10/ 62028	0.2	0.000119462	0.0377916			13	GO:0042743	BP	hydrogen peroxide metabolic process	13/ 490	252/ 62028	0.0515873	9.82e-07	0.000324919
	16	GO:0008061	MF	chitin binding	16/ 745	93/ 62028	0.172043	1.94e-07	7.06e-05			31	GO:0045229	BP	external encapsulating structure organization	31/ 1056	603/ 62028	0.0514096	8.04e-07	0.000144943			2	GO:0030418	BP	nicotianamine biosynthetic process	2/ 102	10/ 62028	0.2	0.000119462	0.0377916			13	GO:0140825	MF	lactoperoxidase activity	13/ 490	206/ 62028	0.0631068	9.1e-07	0.000324919
	15	GO:0046434	BP	organophosphate catabolic process	15/ 745	203/ 62028	0.0738916	2.1e-07	7.27e-05			31	GO:0071554	BP	cell wall organization or biogenesis	31/ 1056	672/ 62028	0.046131	8.2e-07	0.000144943			2	GO:0030410	MF	nicotianamine synthase activity	2/ 102	10/ 62028	0.2	0.000119462	0.0377916			38	GO:0015075	MF	ion transmembrane transporter activity	38/ 490	1538/ 62028	0.0247074	9.36e-07	0.000324919
	16	GO:0004568	MF	chitinase activity	16/ 745	73/ 62028	0.219178	2.43e-07	7.94e-05			34	GO:0016052	BP	carbohydrate catabolic process	34/ 1056	673/ 62028	0.0505201	8.45e-07	0.000144943			9	GO:0030234	MF	enzyme regulator activity	9/ 102	1155/ 62028	0.00779221	0.000127222	0.0385694			15	GO:0008509	MF	anion transmembrane transporter activity	15/ 490	358/ 62028	0.0418994	1.31e-06	0.000374195
	21	GO:0140825	MF	lactoperoxidase activity	21/ 745	206/ 62028	0.101942	2.51e-07	7.94e-05			31	GO:0071555	BP	cell wall organization	31/ 1056	538/ 62028	0.0576208	8.53e-07	0.000144943			3	GO:0016638	MF	oxidoreductase activity, acting on the CH-NH2 group of donors	3/ 102	63/ 62028	0.047619	0.000159566	0.04644			15	GO:0016684	MF	oxidoreductase activity, acting on peroxide as acceptor	15/ 490	359/ 62028	0.0417827	1.35e-06	0.000374195
	16	GO:0019751	BP	polyol metabolic process	16/ 745	210/ 62028	0.0761905	3.17e-07	8.64e-05			32	GO:0044036	BP	cell wall macromolecule metabolic process	32/ 1056	293/ 62028	0.109215	8.91e-07	0.000144943			2	GO:0047274	MF	galactinol-sucrose galactosyltransferase activity	2/ 102	12/ 62028	0.166667	0.000174835	0.0487551			15	GO:0004601	MF	peroxidase activity	15/ 490	359/ 62028	0.0417827	1.35e-06	0.000374195
	25	GO:0006979	BP	response to oxidative stress	25/ 745	425/ 62028	0.0588235	3.17e-07	8.64e-05			18	GO:1901136	BP	carbohydrate derivative catabolic process	18/ 1056	141/ 62028	0.12766	9.98e-07	0.000144943			10	GO:0004175	MF	endopeptidase activity	10/ 102	1492/ 62028	0.00670241	0.000180922	0.0487551			57	GO:0003700	MF	DNA-binding transcription factor activity	57/ 490	2771/ 62028	0.0205702	1.37e-06	0.000374195
	21	GO:0072593	BP	reactive oxygen species metabolic process	21/ 745	278/ 62028	0.0755396	3.43e-07	8.64e-05			18	GO:1901072	BP	glucosamine-containing compound catabolic process	18/ 1056	46/ 62028	0.391304	1.01e-06	0.000144943														38	GO:0015318	MF	inorganic molecular entity transmembrane transporter activity	38/ 490	1494/ 62028	0.0254351	1.47e-06	0.000374195
	10	GO:0009267	BP	cellular response to starvation	10/ 745	99/ 62028	0.10101	3.51e-07	8.64e-05			18	GO:0006030	BP	chitin metabolic process	18/ 1056	46/ 62028	0.391304	1.01e-06	0.000144943			down											30	GO:0046906	MF	tetrapyrrole binding	30/ 490	1269/ 62028	0.0236407	1.49e-06	0.000374195
	16	GO:1901071	BP	glucosamine-containing compound metabolic process	16/ 745	56/ 62028	0.285714	3.57e-07	8.64e-05			18	GO:0046348	BP	amino sugar catabolic process	18/ 1056	46/ 62028	0.391304	1.01e-06	0.000144943			Number	GO ID	Term Type	Description	Ratio_in_study	Ratio_in_pop	Rich factor	Pvalue	Padjust			28	GO:0005576	CC	extracellular region	28/ 490	1272/ 62028	0.0220126	1.56e-06	0.000378401
	19	GO:0006066	BP	alcohol metabolic process	19/ 745	318/ 62028	0.0597484	4.19e-07	8.64e-05			18	GO:0006032	BP	chitin catabolic process	18/ 1056	46/ 62028	0.391304	1.01e-06	0.000144943			9	GO:0016036	BP	cellular response to phosphate starvation	9/ 282	40/ 62028	0.225	2.82e-08	6.84e-05			64	GO:0022857	MF	transmembrane transporter activity	64/ 490	3504/ 62028	0.0182648	1.62e-06	0.000380375
	10	GO:0031669	BP	cellular response to nutrient levels	10/ 745	101/ 62028	0.0990099	4.23e-07	8.64e-05			18	GO:0006026	BP	aminoglycan catabolic process	18/ 1056	46/ 62028	0.391304	1.01e-06	0.000144943			5	GO:0008889	MF	glycerophosphodiester phosphodiesterase activity	5/ 282	18/ 62028	0.277778	1.53e-08	6.84e-05			4	GO:0097272	BP	ammonium homeostasis	4/ 490	12/ 62028	0.333333	1.81e-06	0.000411779
	5	GO:0015706	BP	nitrate transmembrane transport	5/ 745	14/ 62028	0.357143	4.51e-07	8.64e-05			5	GO:0008272	BP	sulfate transport	5/ 1056	12/ 62028	0.416667	1.02e-06	0.000144943			6	GO:0008199	MF	ferric iron binding	6/ 282	20/ 62028	0.3	2.75e-08	6.84e-05			15	GO:0006979	BP	response to oxidative stress	15/ 490	425/ 62028	0.0352941	1.96e-06	0.0004327
	8	GO:0016036	BP	cellular response to phosphate starvation	8/ 745	40/ 62028	0.2	4.63e-07	8.64e-05			5	GO:0015729	BP	oxaloacetate transport	5/ 1056	12/ 62028	0.416667	1.02e-06	0.000144943			9	GO:0031668	BP	cellular response to extracellular stimulus	9/ 282	118/ 62028	0.0762712	7.85e-08	7.08e-05			12	GO:0098660	BP	inorganic ion transmembrane transport	12/ 490	271/ 62028	0.0442804	2.09e-06	0.000436518
	21	GO:0042744	BP	hydrogen peroxide catabolic process	21/ 745	250/ 62028	0.084	4.69e-07	8.64e-05			5	GO:0015709	BP	thiosulfate transport	5/ 1056	12/ 62028	0.416667	1.02e-06	0.000144943			9	GO:0071496	BP	cellular response to external stimulus	9/ 282	119/ 62028	0.0756303	8.38e-08	7.08e-05			58	GO:0140110	MF	transcription regulator activity	58/ 490	3113/ 62028	0.0186315	2.1e-06	0.000436518
	20	GO:0003993	MF	acid phosphatase activity	20/ 745	99/ 62028	0.20202	3.51e-07	8.64e-05			5	GO:0071422	BP	succinate transmembrane transport	5/ 1056	12/ 62028	0.416667	1.02e-06	0.000144943			4	GO:0072506	BP	trivalent inorganic anion homeostasis	4/ 282	10/ 62028	0.4	8.6e-08	7.08e-05			68	GO:0005215	MF	transporter activity	68/ 490	3603/ 62028	0.0188732	2.26e-06	0.000444108
	12	GO:0008081	MF	phosphoric diester hydrolase activity	12/ 745	153/ 62028	0.0784314	3.9e-07	8.64e-05			5	GO:0071423	BP	malate transmembrane transport	5/ 1056	12/ 62028	0.416667	1.02e-06	0.000144943			4	GO:0055081	BP	anion homeostasis	4/ 282	10/ 62028	0.4	8.6e-08	7.08e-05			13	GO:0015849	BP	organic acid transport	13/ 490	331/ 62028	0.0392749	2.98e-06	0.000497202
	11	GO:0015112	MF	nitrate transmembrane transporter activity	11/ 745	25/ 62028	0.44	4.29e-07	8.64e-05			23	GO:0048046	CC	apoplast	23/ 1056	370/ 62028	0.0621622	5.51e-07	0.000144943			4	GO:0055062	BP	phosphate ion homeostasis	4/ 282	10/ 62028	0.4	8.6e-08	7.08e-05			8	GO:0009705	CC	plant-type vacuole membrane	8/ 490	110/ 62028	0.0727273	2.9e-06	0.000497202
	10	GO:0005315	MF	inorganic phosphate transmembrane transporter activity	10/ 745	78/ 62028	0.128205	4.32e-07	8.64e-05			4	GO:0070012	MF	oligopeptidase activity	4/ 1056	4/ 62028	1	8.35e-08	0.000144943			6	GO:0008198	MF	ferrous iron binding	6/ 282	48/ 62028	0.125	8.75e-08	7.08e-05			15	GO:0016209	MF	antioxidant activity	15/ 490	441/ 62028	0.0340136	3.08e-06	0.000497202
	5	GO:0008964	MF	phosphoenolpyruvate carboxylase activity	5/ 745	14/ 62028	0.357143	4.51e-07	8.64e-05			13	GO:0005372	MF	water transmembrane transporter activity	13/ 1056	66/ 62028	0.19697	1.75e-07	0.000144943			9	GO:0031667	BP	response to nutrient levels	9/ 282	134/ 62028	0.0671642	2.1e-07	0.000138829			73	GO:0016491	MF	oxidoreductase activity	73/ 490	4964/ 62028	0.0147059	3.34e-06	0.000509181
	22	GO:0008509	MF	anion transmembrane transporter activity	22/ 745	358/ 62028	0.0614525	4.73e-07	8.64e-05			13	GO:0015250	MF	water channel activity	13/ 1056	66/ 62028	0.19697	1.75e-07	0.000144943			9	GO:0004364	MF	glutathione transferase activity	9/ 282	185/ 62028	0.0486486	2.09e-07	0.000138829			48	GO:0005886	CC	plasma membrane	48/ 490	2873/ 62028	0.0167073	3.75e-06	0.000557175
	22	GO:0016684	MF	oxidoreductase activity, acting on peroxide as acceptor	22/ 745	359/ 62028	0.0612813	4.92e-07	8.64e-05			9	GO:0004867	MF	serine-type endopeptidase inhibitor activity	9/ 1056	52/ 62028	0.173077	2.22e-07	0.000144943			15	GO:1901615	BP	organic hydroxy compound metabolic process	15/ 282	636/ 62028	0.0235849	2.98e-07	0.000154849			9	GO:0015698	BP	inorganic anion transport	9/ 490	161/ 62028	0.0559006	6.15e-06	0.000787465
	22	GO:0004601	MF	peroxidase activity	22/ 745	359/ 62028	0.0612813	4.92e-07	8.64e-05			5	GO:0030410	MF	nicotianamine synthase activity	5/ 1056	10/ 62028	0.5	3.33e-07	0.000144943			10	GO:0006575	BP	cellular modified amino acid metabolic process	10/ 282	257/ 62028	0.0389105	3.48e-07	0.000154849			4	GO:0035627	BP	ceramide transport	4/ 490	16/ 62028	0.25	6.49e-06	0.000787465
	19	GO:0015103	MF	inorganic anion transmembrane transporter activity	19/ 745	218/ 62028	0.087156	4.99e-07	8.64e-05			23	GO:0030414	MF	peptidase inhibitor activity	23/ 1056	130/ 62028	0.176923	3.92e-07	0.000144943			3	GO:0046475	BP	glycerophospholipid catabolic process	3/ 282	4/ 62028	0.75	3.71e-07	0.000154849			4	GO:0120016	MF	sphingolipid transfer activity	4/ 490	16/ 62028	0.25	6.49e-06	0.000787465
	21	GO:0042743	BP	hydrogen peroxide metabolic process	21/ 745	252/ 62028	0.0833333	5.19e-07	8.78e-05			23	GO:0004866	MF	endopeptidase inhibitor activity	23/ 1056	130/ 62028	0.176923	3.92e-07	0.000144943			9	GO:0009267	BP	cellular response to starvation	9/ 282	99/ 62028	0.0909091	3.88e-07	0.000154849			4	GO:0120017	MF	ceramide transfer activity	4/ 490	16/ 62028	0.25	6.49e-06	0.000787465
	18	GO:0006040	BP	amino sugar metabolic process	18/ 745	80/ 62028	0.225	5.38e-07	8.89e-05			20	GO:0004568	MF	chitinase activity	20/ 1056	73/ 62028	0.273973	4.62e-07	0.000144943			11	GO:0016042	BP	lipid catabolic process	11/ 282	330/ 62028	0.0333333	4.2e-07	0.000154849			4	GO:1902388	MF	ceramide 1-phosphate transfer activity	4/ 490	16/ 62028	0.25	6.49e-06	0.000787465
	10	GO:0071941	BP	nitrogen cycle metabolic process	10/ 745	26/ 62028	0.384615	5.52e-07	8.92e-05			23	GO:0061135	MF	endopeptidase regulator activity	23/ 1056	134/ 62028	0.171642	5.57e-07	0.000144943			9	GO:0031669	BP	cellular response to nutrient levels	9/ 282	101/ 62028	0.0891089	4.45e-07	0.000154849			4	GO:0097001	MF	ceramide binding	4/ 490	16/ 62028	0.25	6.49e-06	0.000787465
	25	GO:0016209	MF	antioxidant activity	25/ 745	441/ 62028	0.0566893	5.66e-07	8.95e-05			21	GO:0008061	MF	chitin binding	21/ 1056	93/ 62028	0.225806	5.66e-07	0.000144943			15	GO:0006644	BP	phospholipid metabolic process	15/ 282	485/ 62028	0.0309278	4.49e-07	0.000154849			4	GO:0046625	MF	sphingolipid binding	4/ 490	16/ 62028	0.25	6.49e-06	0.000787465
	23	GO:0006644	BP	phospholipid metabolic process	23/ 745	485/ 62028	0.0474227	6.28e-07	9.52e-05			20	GO:0140825	MF	lactoperoxidase activity	20/ 1056	206/ 62028	0.0970874	6.07e-07	0.000144943			10	GO:0046434	BP	organophosphate catabolic process	10/ 282	203/ 62028	0.0492611	4.56e-07	0.000154849			4	GO:0046624	MF	sphingolipid transporter activity	4/ 490	16/ 62028	0.25	6.49e-06	0.000787465
	10	GO:0008138	MF	protein tyrosine/serine/threonine phosphatase activity	10/ 745	60/ 62028	0.166667	6.16e-07	9.52e-05			14	GO:0016762	MF	xyloglucan:xyloglucosyl transferase activity	14/ 1056	76/ 62028	0.184211	6.78e-07	0.000144943			7	GO:0009395	BP	phospholipid catabolic process	7/ 282	34/ 62028	0.205882	4.68e-07	0.000154849			4	GO:1902387	MF	ceramide 1-phosphate binding	4/ 490	16/ 62028	0.25	6.49e-06	0.000787465
	20	GO:0015698	BP	inorganic anion transport	20/ 745	161/ 62028	0.124224	6.74e-07	0.000100115			23	GO:0061134	MF	peptidase regulator activity	23/ 1056	138/ 62028	0.166667	7.81e-07	0.000144943			9	GO:0008138	MF	protein tyrosine/serine/threonine phosphatase activity	9/ 282	60/ 62028	0.15	3.41e-07	0.000154849			6	GO:0042886	BP	amide transport	6/ 490	60/ 62028	0.1	8.22e-06	0.000980946
	16	GO:0044036	BP	cell wall macromolecule metabolic process	16/ 745	293/ 62028	0.0546075	6.89e-07	0.000100323			27	GO:0016209	MF	antioxidant activity	27/ 1056	441/ 62028	0.0612245	8.38e-07	0.000144943			21	GO:0003993	MF	acid phosphatase activity	21/ 282	99/ 62028	0.212121	3.88e-07	0.000154849			4	GO:0120009	BP	intermembrane lipid transfer	4/ 490	18/ 62028	0.222222	1.08e-05	0.0012438
	33	GO:0044262	BP	cellular carbohydrate metabolic process	33/ 745	899/ 62028	0.0367075	7.46e-07	0.000105513			5	GO:0015117	MF	thiosulfate transmembrane transporter activity	5/ 1056	12/ 62028	0.416667	1.02e-06	0.000144943			34	GO:0006629	BP	lipid metabolic process	34/ 282	2255/ 62028	0.0150776	6.02e-07	0.000166694			6	GO:0098661	BP	inorganic anion transmembrane transport	6/ 490	63/ 62028	0.0952381	1.09e-05	0.0012438
	20	GO:0006820	BP	anion transport	20/ 745	295/ 62028	0.0677966	7.54e-07	0.000105513			16	GO:0003993	MF	acid phosphatase activity	16/ 1056	99/ 62028	0.161616	1.07e-06	0.000149175			10	GO:0019751	BP	polyol metabolic process	10/ 282	210/ 62028	0.047619	6.06e-07	0.000166694			6	GO:0016638	MF	oxidoreductase activity, acting on the CH-NH2 group of donors	6/ 490	63/ 62028	0.0952381	1.09e-05	0.0012438
	12	GO:0007154	BP	cell communication	12/ 745	166/ 62028	0.0722892	9.34e-07	0.000124103			18	GO:0006040	BP	amino sugar metabolic process	18/ 1056	80/ 62028	0.225	1.1e-06	0.000150988			9	GO:0009991	BP	response to extracellular stimulus	9/ 282	155/ 62028	0.0580645	6.38e-07	0.000166694			9	GO:1901698	BP	response to nitrogen compound	9/ 490	179/ 62028	0.0502793	1.44e-05	0.00156348
	10	GO:0042594	BP	response to starvation	10/ 745	110/ 62028	0.0909091	9.38e-07	0.000124103			25	GO:0000272	BP	polysaccharide catabolic process	25/ 1056	418/ 62028	0.0598086	1.17e-06	0.000151836			12	GO:0016311	BP	dephosphorylation	12/ 282	420/ 62028	0.0285714	6.41e-07	0.000166694			23	GO:0008324	MF	cation transmembrane transporter activity	23/ 490	1052/ 62028	0.0218631	1.48e-05	0.00156348
	10	GO:0019203	MF	carbohydrate phosphatase activity	10/ 745	85/ 62028	0.117647	9.05e-07	0.000124103			17	GO:0005615	CC	extracellular space	17/ 1056	216/ 62028	0.0787037	1.14e-06	0.000151836			9	GO:0008081	MF	phosphoric diester hydrolase activity	9/ 282	153/ 62028	0.0588235	5.78e-07	0.000166694			4	GO:0052593	MF	tryptamine:oxygen oxidoreductase (deaminating) activity	4/ 490	21/ 62028	0.190476	2.07e-05	0.00200774
	53	GO:0016791	MF	phosphatase activity	53/ 745	912/ 62028	0.058114	9.99e-07	0.000129764			44	GO:0004857	MF	enzyme inhibitor activity	44/ 1056	547/ 62028	0.0804388	1.17e-06	0.000151836			47	GO:0042578	MF	phosphoric ester hydrolase activity	47/ 282	1073/ 62028	0.0438024	6.35e-07	0.000166694			4	GO:0052596	MF	phenethylamine:oxygen oxidoreductase (deaminating) activity	4/ 490	21/ 62028	0.190476	2.07e-05	0.00200774
	20	GO:0016311	BP	dephosphorylation	20/ 745	420/ 62028	0.047619	1.12e-06	0.000142653			91	GO:0016798	MF	hydrolase activity, acting on glycosyl bonds	91/ 1056	1428/ 62028	0.0637255	1.19e-06	0.000152223			9	GO:0042594	BP	response to starvation	9/ 282	110/ 62028	0.0818182	7.95e-07	0.000195308			4	GO:0052595	MF	aliphatic amine oxidase activity	4/ 490	21/ 62028	0.190476	2.07e-05	0.00200774
	24	GO:1901615	BP	organic hydroxy compound metabolic process	24/ 745	636/ 62028	0.0377358	1.18e-06	0.000142653			10	GO:0015925	MF	galactosidase activity	10/ 1056	81/ 62028	0.123457	1.24e-06	0.000155013			5	GO:0019400	BP	alditol metabolic process	5/ 282	38/ 62028	0.131579	8.32e-07	0.000195308			4	GO:0052594	MF	aminoacetone:oxygen oxidoreductase(deaminating) activity	4/ 490	21/ 62028	0.190476	2.07e-05	0.00200774
	26	GO:0006811	BP	ion transport	26/ 745	683/ 62028	0.0380673	1.22e-06	0.000142653			40	GO:0005976	BP	polysaccharide metabolic process	40/ 1056	899/ 62028	0.0444939	1.32e-06	0.000155229			5	GO:0006071	BP	glycerol metabolic process	5/ 282	38/ 62028	0.131579	8.32e-07	0.000195308			4	GO:2000762	BP	regulation of phenylpropanoid metabolic process	4/ 490	22/ 62028	0.181818	2.51e-05	0.0024065
	51	GO:0005576	CC	extracellular region	51/ 745	1272/ 62028	0.0400943	1.26e-06	0.000142653			38	GO:0044262	BP	cellular carbohydrate metabolic process	38/ 1056	899/ 62028	0.0422692	1.32e-06	0.000155229			9	GO:0006749	BP	glutathione metabolic process	9/ 282	164/ 62028	0.054878	9.77e-07	0.000221386			24	GO:0009755	BP	hormone-mediated signaling pathway	24/ 490	1171/ 62028	0.0204953	2.74e-05	0.00255249
	39	GO:0020037	MF	heme binding	39/ 745	1197/ 62028	0.0325815	1.16e-06	0.000142653			23	GO:0016684	MF	oxidoreductase activity, acting on peroxide as acceptor	23/ 1056	359/ 62028	0.0640669	1.28e-06	0.000155229			24	GO:0044255	BP	cellular lipid metabolic process	24/ 282	1444/ 62028	0.0166205	1e-06	0.000221386			4	GO:0008131	MF	primary amine oxidase activity	4/ 490	23/ 62028	0.173913	3.02e-05	0.00278502
	47	GO:0015075	MF	ion transmembrane transporter activity	47/ 745	1538/ 62028	0.0305592	1.18e-06	0.000142653			23	GO:0004601	MF	peroxidase activity	23/ 1056	359/ 62028	0.0640669	1.28e-06	0.000155229			24	GO:0019637	BP	organophosphate metabolic process	24/ 282	1447/ 62028	0.016586	1.04e-06	0.000222272			4	GO:0043455	BP	regulation of secondary metabolic process	4/ 490	26/ 62028	0.153846	5.01e-05	0.00444573
	39	GO:0046906	MF	tetrapyrrole binding	39/ 745	1269/ 62028	0.0307329	1.21e-06	0.000142653			50	GO:0030234	MF	enzyme regulator activity	50/ 1056	1155/ 62028	0.04329	1.38e-06	0.000159331			9	GO:0007154	BP	cell communication	9/ 282	166/ 62028	0.0542169	1.07e-06	0.000222609			4	GO:0015295	MF	solute:proton symporter activity	4/ 490	27/ 62028	0.148148	5.84e-05	0.00500332
	65	GO:0042578	MF	phosphoric ester hydrolase activity	65/ 745	1073/ 62028	0.0605778	1.26e-06	0.000142653			88	GO:0005576	CC	extracellular region	88/ 1056	1272/ 62028	0.0691824	1.48e-06	0.000167933			21	GO:0008610	BP	lipid biosynthetic process	21/ 282	1235/ 62028	0.017004	1.26e-06	0.000248402			2	GO:0019755	BP	one-carbon compound transport	2/ 490	2/ 62028	1	6.23e-05	0.00503485
	4	GO:0046503	BP	glycerolipid catabolic process	4/ 745	8/ 62028	0.5	1.39e-06	0.000153316			90	GO:0004553	MF	hydrolase activity, hydrolyzing O-glycosyl compounds	90/ 1056	1280/ 62028	0.0703125	1.58e-06	0.000177202			38	GO:0016791	MF	phosphatase activity	38/ 282	912/ 62028	0.0416667	1.26e-06	0.000248402			2	GO:0015840	BP	urea transport	2/ 490	2/ 62028	1	6.23e-05	0.00503485
	38	GO:0004553	MF	hydrolase activity, hydrolyzing O-glycosyl compounds	38/ 745	1280/ 62028	0.0296875	1.41e-06	0.000153447			5	GO:0000808	CC	origin recognition complex	5/ 1056	13/ 62028	0.384615	1.63e-06	0.000179439			8	GO:0044242	BP	cellular lipid catabolic process	8/ 282	176/ 62028	0.0454545	1.66e-06	0.000317957			2	GO:0071918	BP	urea transmembrane transport	2/ 490	2/ 62028	1	6.23e-05	0.00503485
	55	GO:0015318	MF	inorganic molecular entity transmembrane transporter activity	55/ 745	1494/ 62028	0.0368139	1.47e-06	0.000156758			51	GO:0098772	MF	molecular function regulator activity	51/ 1056	1250/ 62028	0.0408	2.11e-06	0.000229636			58	GO:0016788	MF	hydrolase activity, acting on ester bonds	58/ 282	2985/ 62028	0.0194305	1.84e-06	0.000336748			2	GO:0015513	MF	high-affinity secondary active nitrite transmembrane transporter activity	2/ 490	2/ 62028	1	6.23e-05	0.00503485
	30	GO:0015291	MF	secondary active transmembrane transporter activity	30/ 745	833/ 62028	0.0360144	1.51e-06	0.000159093			131	GO:0005975	BP	carbohydrate metabolic process	131/ 1056	2820/ 62028	0.0464539	2.17e-06	0.000231991			10	GO:0006066	BP	alcohol metabolic process	10/ 282	318/ 62028	0.0314465	2.38e-06	0.000422369			2	GO:0009671	MF	nitrate:proton symporter activity	2/ 490	2/ 62028	1	6.23e-05	0.00503485
	7	GO:0005504	MF	fatty acid binding	7/ 745	48/ 62028	0.145833	1.68e-06	0.000172487			5	GO:0015744	BP	succinate transport	5/ 1056	14/ 62028	0.357143	2.5e-06	0.000252265			8	GO:0018105	BP	peptidyl-serine phosphorylation	8/ 282	186/ 62028	0.0430108	2.51e-06	0.000424159			6	GO:0016998	BP	cell wall macromolecule catabolic process	6/ 490	88/ 62028	0.0681818	7.39e-05	0.00590847
	10	GO:0031668	BP	cellular response to extracellular stimulus	10/ 745	118/ 62028	0.0847458	1.79e-06	0.000178656			5	GO:0015141	MF	succinate transmembrane transporter activity	5/ 1056	14/ 62028	0.357143	2.5e-06	0.000252265			8	GO:0018209	BP	peptidyl-serine modification	8/ 282	186/ 62028	0.0430108	2.51e-06	0.000424159			7	GO:0008171	MF	O-methyltransferase activity	7/ 490	128/ 62028	0.0546875	7.64e-05	0.00604257
	40	GO:0019637	BP	organophosphate metabolic process	40/ 745	1447/ 62028	0.0276434	1.79e-06	0.000178656			5	GO:0003688	MF	DNA replication origin binding	5/ 1056	14/ 62028	0.357143	2.5e-06	0.000252265			256	GO:0003674	MF	molecular_function	256/ 282	48415/ 62028	0.00528762	3.25e-06	0.000525055			4	GO:0120014	MF	phospholipid transfer activity	4/ 490	29/ 62028	0.137931	7.81e-05	0.00611181
	10	GO:0071496	BP	cellular response to external stimulus	10/ 745	119/ 62028	0.0840336	1.93e-06	0.000185125			108	GO:0009056	BP	catabolic process	108/ 1056	3377/ 62028	0.031981	2.81e-06	0.0002699			18	GO:0005506	MF	iron ion binding	18/ 282	1093/ 62028	0.0164684	3.44e-06	0.000544733			107	GO:0046872	MF	metal ion binding	107/ 490	9400/ 62028	0.011383	8.19e-05	0.00627107
	99	GO:0022857	MF	transmembrane transporter activity	99/ 745	3504/ 62028	0.0282534	1.92e-06	0.000185125			124	GO:0006950	BP	response to stress	124/ 1056	4521/ 62028	0.0274276	2.82e-06	0.0002699			192	GO:0003824	MF	catalytic activity	192/ 282	28975/ 62028	0.0066264	3.59e-06	0.000556073			8	GO:0009064	BP	glutamine family amino acid metabolic process	8/ 490	178/ 62028	0.0449438	9.47e-05	0.00710215
	82	GO:0005975	BP	carbohydrate metabolic process	82/ 745	2820/ 62028	0.029078	2.03e-06	0.000191397			101	GO:0022857	MF	transmembrane transporter activity	101/ 1056	3504/ 62028	0.0288242	3.06e-06	0.000289175			3	GO:0046503	BP	glycerolipid catabolic process	3/ 282	8/ 62028	0.375	5.12e-06	0.000767519			8	GO:0015171	MF	amino acid transmembrane transporter activity	8/ 490	178/ 62028	0.0449438	9.47e-05	0.00710215
	5	GO:0015977	BP	carbon fixation	5/ 745	19/ 62028	0.263158	2.49e-06	0.000232664			134	GO:0016491	MF	oxidoreductase activity	134/ 1056	4964/ 62028	0.0269944	3.2e-06	0.000297169			6	GO:0010857	MF	calcium-dependent protein kinase activity	6/ 282	96/ 62028	0.0625	5.51e-06	0.000770706			4	GO:0005548	MF	phospholipid transporter activity	4/ 490	31/ 62028	0.129032	0.000102207	0.00751167
	88	GO:0016788	MF	hydrolase activity, acting on ester bonds	88/ 745	2985/ 62028	0.0294807	2.53e-06	0.000233118			18	GO:0006820	BP	anion transport	18/ 1056	295/ 62028	0.0610169	4.02e-06	0.000339491			6	GO:0009931	MF	calcium-dependent protein serine/threonine kinase activity	6/ 282	96/ 62028	0.0625	5.51e-06	0.000770706			4	GO:0015294	MF	solute:cation symporter activity	4/ 490	31/ 62028	0.129032	0.000102207	0.00751167
	100	GO:0005215	MF	transporter activity	100/ 745	3603/ 62028	0.0277546	2.64e-06	0.000236698			101	GO:0005215	MF	transporter activity	101/ 1056	3603/ 62028	0.0280322	4.02e-06	0.000339491			58	GO:0006793	BP	phosphorus metabolic process	58/ 282	7015/ 62028	0.008268	7.1e-06	0.000956014			9	GO:0009308	BP	amine metabolic process	9/ 490	231/ 62028	0.038961	0.000104761	0.00762243
	40	GO:0016798	MF	hydrolase activity, acting on glycosyl bonds	40/ 745	1428/ 62028	0.0280112	3.01e-06	0.000267036			7	GO:0016036	BP	cellular response to phosphate starvation	7/ 1056	40/ 62028	0.175	4.64e-06	0.000367086			13	GO:0006790	BP	sulfur compound metabolic process	13/ 282	629/ 62028	0.0206677	7.68e-06	0.00101555			10	GO:0015293	MF	symporter activity	10/ 490	287/ 62028	0.0348432	0.000110398	0.00782143
	93	GO:0006950	BP	response to stress	93/ 745	4521/ 62028	0.0205707	3.38e-06	0.000281169			233	GO:0016787	MF	hydrolase activity	233/ 1056	9729/ 62028	0.023949	4.72e-06	0.000369302			9	GO:0006470	BP	protein dephosphorylation	9/ 282	290/ 62028	0.0310345	8.47e-06	0.00110091			107	GO:0043169	MF	cation binding	107/ 490	9458/ 62028	0.0113132	0.000110721	0.00782143
	35	GO:1901135	BP	carbohydrate derivative metabolic process	35/ 745	1224/ 62028	0.0285948	3.38e-06	0.000281169			5	GO:0015131	MF	oxaloacetate transmembrane transporter activity	5/ 1056	16/ 62028	0.3125	5.29e-06	0.000377662			6	GO:0004683	MF	calmodulin-dependent protein kinase activity	6/ 282	108/ 62028	0.0555556	1.09e-05	0.00138666			7	GO:0048585	BP	negative regulation of response to stimulus	7/ 490	142/ 62028	0.0492958	0.000146185	0.0100344
	78	GO:0044281	BP	small molecule metabolic process	78/ 745	3431/ 62028	0.0227339	3.4e-06	0.000281169			15	GO:0015103	MF	inorganic anion transmembrane transporter activity	15/ 1056	218/ 62028	0.0688073	6.02e-06	0.000401508			73	GO:0016787	MF	hydrolase activity	73/ 282	9729/ 62028	0.00750334	1.12e-05	0.0014003			9	GO:0006865	BP	amino acid transport	9/ 490	242/ 62028	0.0371901	0.000148671	0.0101096
	14	GO:0009620	BP	response to fungus	14/ 745	257/ 62028	0.0544747	3.48e-06	0.000284487			11	GO:0033293	MF	monocarboxylic acid binding	11/ 1056	118/ 62028	0.0932203	6.04e-06	0.000401508			71	GO:0046872	MF	metal ion binding	71/ 282	9400/ 62028	0.00755319	1.23e-05	0.00151687			4	GO:0120013	MF	lipid transfer activity	4/ 490	35/ 62028	0.114286	0.000165885	0.0109725
	171	GO:0016787	MF	hydrolase activity	171/ 745	9729/ 62028	0.0175763	3.64e-06	0.000285001			14	GO:0042545	BP	cell wall modification	14/ 1056	192/ 62028	0.0729167	6.28e-06	0.000408183			71	GO:0043169	MF	cation binding	71/ 282	9458/ 62028	0.00750687	1.34e-05	0.0016265			4	GO:0016641	MF	oxidoreductase activity, acting on the CH-NH2 group of donors, oxygen as acceptor	4/ 490	37/ 62028	0.108108	0.000206647	0.0133898
	4	GO:0072351	BP	tricarboxylic acid biosynthetic process	4/ 745	10/ 62028	0.4	4.09e-06	0.000291961			51	GO:0015318	MF	inorganic molecular entity transmembrane transporter activity	51/ 1056	1494/ 62028	0.0341365	6.25e-06	0.000408183			2	GO:0046505	BP	sulfolipid metabolic process	2/ 282	2/ 62028	1	2.06e-05	0.00223668			6	GO:0010333	MF	terpene synthase activity	6/ 490	107/ 62028	0.0560748	0.00021727	0.0137466
	4	GO:0030417	BP	nicotianamine metabolic process	4/ 745	10/ 62028	0.4	4.09e-06	0.000291961			148	GO:0050896	BP	response to stimulus	148/ 1056	5966/ 62028	0.0248072	7.06e-06	0.000426549			2	GO:0046506	BP	sulfolipid biosynthetic process	2/ 282	2/ 62028	1	2.06e-05	0.00223668			5	GO:0004568	MF	chitinase activity	5/ 490	73/ 62028	0.0684932	0.000291067	0.0179475
	4	GO:0030418	BP	nicotianamine biosynthetic process	4/ 745	10/ 62028	0.4	4.09e-06	0.000291961			4	GO:0004352	MF	glutamate dehydrogenase (NAD+) activity	4/ 1056	9/ 62028	0.444444	9.83e-06	0.000572264			2	GO:0034480	MF	phosphatidylcholine phospholipase C activity	2/ 282	2/ 62028	1	2.06e-05	0.00223668			6	GO:0016102	BP	diterpenoid biosynthetic process	6/ 490	114/ 62028	0.0526316	0.000306112	0.0187166
	4	GO:0072506	BP	trivalent inorganic anion homeostasis	4/ 745	10/ 62028	0.4	4.09e-06	0.000291961			5	GO:0072348	BP	sulfur compound transport	5/ 1056	18/ 62028	0.277778	1.01e-05	0.000582954			2	GO:0046508	MF	hydrolase activity, acting on carbon-sulfur bonds	2/ 282	2/ 62028	1	2.06e-05	0.00223668			71	GO:0003677	MF	DNA binding	71/ 490	5849/ 62028	0.0121388	0.000327923	0.0197304
	4	GO:0055081	BP	anion homeostasis	4/ 745	10/ 62028	0.4	4.09e-06	0.000291961			83	GO:1901575	BP	organic substance catabolic process	83/ 1056	2952/ 62028	0.0281165	1.05e-05	0.000600886			2	GO:0046507	MF	UDPsulfoquinovose synthase activity	2/ 282	2/ 62028	1	2.06e-05	0.00223668			6	GO:0009738	BP	abscisic acid-activated signaling pathway	6/ 490	116/ 62028	0.0517241	0.000336104	0.0198821
	4	GO:0055062	BP	phosphate ion homeostasis	4/ 745	10/ 62028	0.4	4.09e-06	0.000291961			84	GO:0016788	MF	hydrolase activity, acting on ester bonds	84/ 1056	2985/ 62028	0.0281407	1.19e-05	0.000669236			9	GO:0006650	BP	glycerophospholipid metabolic process	9/ 282	341/ 62028	0.026393	3.04e-05	0.00324889			4	GO:0072488	BP	ammonium transmembrane transport	4/ 490	42/ 62028	0.0952381	0.000339472	0.0199193
	4	GO:0030410	MF	nicotianamine synthase activity	4/ 745	10/ 62028	0.4	4.09e-06	0.000291961			8	GO:0009611	BP	response to wounding	8/ 1056	64/ 62028	0.125	1.31e-05	0.000732918			3	GO:0052832	MF	inositol monophosphate 3-phosphatase activity	3/ 282	14/ 62028	0.214286	3.26e-05	0.00338954			2	GO:0033389	BP	putrescine biosynthetic process from arginine, using agmatinase	2/ 490	4/ 62028	0.5	0.000369761	0.0200213
	73	GO:0009056	BP	catabolic process	73/ 745	3377/ 62028	0.0216168	4.37e-06	0.000296611			4	GO:0004353	MF	glutamate dehydrogenase [NAD(P)+] activity	4/ 1056	10/ 62028	0.4	1.62e-05	0.000877676			3	GO:0052833	MF	inositol monophosphate 4-phosphatase activity	3/ 282	14/ 62028	0.214286	3.26e-05	0.00338954			2	GO:0097054	BP	L-glutamate biosynthetic process	2/ 490	4/ 62028	0.5	0.000369761	0.0200213
	114	GO:0050896	BP	response to stimulus	114/ 745	5966/ 62028	0.0191083	4.4e-06	0.000296611			3	GO:0046475	BP	glycerophospholipid catabolic process	3/ 1056	4/ 62028	0.75	1.94e-05	0.00104729			55	GO:0006796	BP	phosphate-containing compound metabolic process	55/ 282	6918/ 62028	0.00795027	3.78e-05	0.00387069			2	GO:0036033	MF	mediator complex binding	2/ 490	4/ 62028	0.5	0.000369761	0.0200213
	654	GO:0003674	MF	molecular_function	654/ 745	48415/ 62028	0.0135082	4.21e-06	0.000296611			10	GO:0042594	BP	response to starvation	10/ 1056	110/ 62028	0.0909091	1.98e-05	0.00105963			5	GO:0046838	BP	phosphorylated carbohydrate dephosphorylation	5/ 282	91/ 62028	0.0549451	6.33e-05	0.00631335			2	GO:0008783	MF	agmatinase activity	2/ 490	4/ 62028	0.5	0.000369761	0.0200213
	420	GO:0003824	MF	catalytic activity	420/ 745	28975/ 62028	0.0144953	5.29e-06	0.000346851			16	GO:0042546	BP	cell wall biogenesis	16/ 1056	271/ 62028	0.0590406	2.03e-05	0.00108046			14	GO:0044262	BP	cellular carbohydrate metabolic process	14/ 282	899/ 62028	0.0155729	7.66e-05	0.00723898			2	GO:0045181	MF	glutamate synthase activity, NAD(P)H as acceptor	2/ 490	4/ 62028	0.5	0.000369761	0.0200213
	10	GO:0031667	BP	response to nutrient levels	10/ 745	134/ 62028	0.0746269	5.64e-06	0.000360573			5	GO:0008447	MF	L-ascorbate oxidase activity	5/ 1056	21/ 62028	0.238095	2.3e-05	0.00121162			33	GO:0022857	MF	transmembrane transporter activity	33/ 282	3504/ 62028	0.00941781	7.85e-05	0.00731919			2	GO:0016040	MF	glutamate synthase (NADH) activity	2/ 490	4/ 62028	0.5	0.000369761	0.0200213
	8	GO:0046351	BP	disaccharide biosynthetic process	8/ 745	80/ 62028	0.1	5.65e-06	0.000360573			4	GO:0005664	CC	nuclear origin of replication recognition complex	4/ 1056	11/ 62028	0.363636	2.51e-05	0.00131161			4	GO:0048831	BP	regulation of shoot system development	4/ 282	50/ 62028	0.08	8.17e-05	0.00742962			2	GO:0004053	MF	arginase activity	2/ 490	4/ 62028	0.5	0.000369761	0.0200213
	6	GO:0019400	BP	alditol metabolic process	6/ 745	38/ 62028	0.157895	5.86e-06	0.000367277			6	GO:0046365	BP	monosaccharide catabolic process	6/ 1056	35/ 62028	0.171429	2.56e-05	0.00132798			4	GO:0009909	BP	regulation of flower development	4/ 282	50/ 62028	0.08	8.17e-05	0.00742962			28	GO:0043565	MF	sequence-specific DNA binding	28/ 490	1691/ 62028	0.0165583	0.000371478	0.0200213
	6	GO:0006071	BP	glycerol metabolic process	6/ 745	38/ 62028	0.157895	5.86e-06	0.000367277			22	GO:0052689	MF	carboxylic ester hydrolase activity	22/ 1056	480/ 62028	0.0458333	3.41e-05	0.00172216			9	GO:0046486	BP	glycerolipid metabolic process	9/ 282	395/ 62028	0.0227848	9.36e-05	0.00840705			19	GO:0022890	MF	inorganic cation transmembrane transporter activity	19/ 490	983/ 62028	0.0193286	0.000379676	0.0203127
	14	GO:0006470	BP	protein dephosphorylation	14/ 745	290/ 62028	0.0482759	1.37e-05	0.00082518			7	GO:0004565	MF	beta-galactosidase activity	7/ 1056	55/ 62028	0.127273	4.05e-05	0.00199023			3	GO:0008934	MF	inositol monophosphate 1-phosphatase activity	3/ 282	20/ 62028	0.15	0.000100085	0.00866927			6	GO:0098656	BP	anion transmembrane transport	6/ 490	119/ 62028	0.0504202	0.000385353	0.0203176
	7	GO:0005372	MF	water transmembrane transporter activity	7/ 745	66/ 62028	0.106061	1.48e-05	0.000873603			9	GO:0046942	BP	carboxylic acid transport	9/ 1056	97/ 62028	0.0927835	4.35e-05	0.00212644			3	GO:0052834	MF	inositol monophosphate phosphatase activity	3/ 282	20/ 62028	0.15	0.000100085	0.00866927			17	GO:0015291	MF	secondary active transmembrane transporter activity	17/ 490	833/ 62028	0.0204082	0.000415133	0.0217303
	7	GO:0015250	MF	water channel activity	7/ 745	66/ 62028	0.106061	1.48e-05	0.000873603			5	GO:0015140	MF	malate transmembrane transporter activity	5/ 1056	24/ 62028	0.208333	4.6e-05	0.00223172			32	GO:0044281	BP	small molecule metabolic process	32/ 282	3431/ 62028	0.00932673	0.000119521	0.010171			6	GO:0009968	BP	negative regulation of signal transduction	6/ 490	122/ 62028	0.0491803	0.000440066	0.0220822
	10	GO:0009991	BP	response to extracellular stimulus	10/ 745	155/ 62028	0.0645161	2.03e-05	0.00116775			12	GO:0045330	MF	aspartyl esterase activity	12/ 1056	173/ 62028	0.0693642	4.63e-05	0.00223185			10	GO:0004721	MF	phosphoprotein phosphatase activity	10/ 282	504/ 62028	0.0198413	0.000120218	0.010171			6	GO:0010648	BP	negative regulation of cell communication	6/ 490	122/ 62028	0.0491803	0.000440066	0.0220822
	37	GO:0044255	BP	cellular lipid metabolic process	37/ 745	1444/ 62028	0.0256233	2.21e-05	0.00125561			9	GO:0009267	BP	cellular response to starvation	9/ 1056	99/ 62028	0.0909091	5.12e-05	0.00244971			6	GO:0046777	BP	protein autophosphorylation	6/ 282	167/ 62028	0.0359281	0.000124914	0.0104272			6	GO:0023057	BP	negative regulation of signaling	6/ 490	122/ 62028	0.0491803	0.000440066	0.0220822
	6	GO:0008198	MF	ferrous iron binding	6/ 745	48/ 62028	0.125	2.35e-05	0.00132588			9	GO:0031669	BP	cellular response to nutrient levels	9/ 1056	101/ 62028	0.0891089	5.99e-05	0.00279396			9	GO:0016765	MF	transferase activity, transferring alkyl or aryl (other than methyl) groups	9/ 282	411/ 62028	0.0218978	0.000126113	0.0104272			8	GO:0046943	MF	carboxylic acid transmembrane transporter activity	8/ 490	223/ 62028	0.0358744	0.000436703	0.0220822
	5	GO:1902025	BP	nitrate import	5/ 745	31/ 62028	0.16129	3.23e-05	0.00174348			42	GO:0046906	MF	tetrapyrrole binding	42/ 1056	1269/ 62028	0.0330969	6.13e-05	0.00282113			3	GO:0034285	BP	response to disaccharide	3/ 282	22/ 62028	0.136364	0.000134295	0.0107377			8	GO:0005342	MF	organic acid transmembrane transporter activity	8/ 490	223/ 62028	0.0358744	0.000436703	0.0220822
	122	GO:0006793	BP	phosphorus metabolic process	122/ 745	7015/ 62028	0.0173913	3.32e-05	0.00177841			7	GO:0045735	MF	nutrient reservoir activity	7/ 1056	59/ 62028	0.118644	6.42e-05	0.00293617			3	GO:0009744	BP	response to sucrose	3/ 282	22/ 62028	0.136364	0.000134295	0.0107377			4	GO:1901072	BP	glucosamine-containing compound catabolic process	4/ 490	46/ 62028	0.0869565	0.000482753	0.023048
	120	GO:0006796	BP	phosphate-containing compound metabolic process	120/ 745	6918/ 62028	0.0173461	3.91e-05	0.00207595			27	GO:0006811	BP	ion transport	27/ 1056	683/ 62028	0.0395315	6.84e-05	0.00308918			3	GO:0006021	BP	inositol biosynthetic process	3/ 282	22/ 62028	0.136364	0.000134295	0.0107377			4	GO:0006030	BP	chitin metabolic process	4/ 490	46/ 62028	0.0869565	0.000482753	0.023048
	8	GO:0009312	BP	oligosaccharide biosynthetic process	8/ 745	105/ 62028	0.0761905	4.18e-05	0.0022034			23	GO:0044264	BP	cellular polysaccharide metabolic process	23/ 1056	546/ 62028	0.0421245	8.22e-05	0.00362446			8	GO:0008654	BP	phospholipid biosynthetic process	8/ 282	327/ 62028	0.0244648	0.000141122	0.0110409			4	GO:0046348	BP	amino sugar catabolic process	4/ 490	46/ 62028	0.0869565	0.000482753	0.023048
	18	GO:0004721	MF	phosphoprotein phosphatase activity	18/ 745	504/ 62028	0.0357143	5.05e-05	0.00260368			3	GO:0033528	BP	S-methylmethionine cycle	3/ 1056	6/ 62028	0.5	9.47e-05	0.00410154			16	GO:0020037	MF	heme binding	16/ 282	1197/ 62028	0.0133668	0.000140528	0.0110409			4	GO:0006032	BP	chitin catabolic process	4/ 490	46/ 62028	0.0869565	0.000482753	0.023048
	37	GO:0009605	BP	response to external stimulus	37/ 745	1504/ 62028	0.0246011	5.58e-05	0.00280178			3	GO:0033477	BP	S-methylmethionine metabolic process	3/ 1056	6/ 62028	0.5	9.47e-05	0.00410154			33	GO:0005215	MF	transporter activity	33/ 282	3603/ 62028	0.00915903	0.000159893	0.0119936			4	GO:0006026	BP	aminoglycan catabolic process	4/ 490	46/ 62028	0.0869565	0.000482753	0.023048
	14	GO:0016042	BP	lipid catabolic process	14/ 745	330/ 62028	0.0424242	5.63e-05	0.00280577			3	GO:0008898	MF	S-adenosylmethionine-homocysteine S-methyltransferase activity	3/ 1056	6/ 62028	0.5	9.47e-05	0.00410154			5	GO:0043647	BP	inositol phosphate metabolic process	5/ 282	116/ 62028	0.0431034	0.000199193	0.0146397			6	GO:0016101	BP	diterpenoid metabolic process	6/ 490	125/ 62028	0.048	0.000500653	0.0236542
	14	GO:0006650	BP	glycerophospholipid metabolic process	14/ 745	341/ 62028	0.0410557	7.98e-05	0.00389498			5	GO:0005310	MF	dicarboxylic acid transmembrane transporter activity	5/ 1056	28/ 62028	0.178571	0.000100548	0.00430347			22	GO:0016757	MF	glycosyltransferase activity	22/ 282	2004/ 62028	0.010978	0.000240039	0.0167935			8	GO:0005774	CC	vacuolar membrane	8/ 490	228/ 62028	0.0350877	0.000505444	0.0237265
	8	GO:0043647	BP	inositol phosphate metabolic process	8/ 745	116/ 62028	0.0689655	8.49e-05	0.00410791			5	GO:0015556	MF	C4-dicarboxylate transmembrane transporter activity	5/ 1056	28/ 62028	0.178571	0.000100548	0.00430347			16	GO:0046906	MF	tetrapyrrole binding	16/ 282	1269/ 62028	0.0126084	0.000269307	0.0186617			8	GO:0010035	BP	response to inorganic substance	8/ 490	229/ 62028	0.0349345	0.00052019	0.0242622
	4	GO:0008934	MF	inositol monophosphate 1-phosphatase activity	4/ 745	20/ 62028	0.2	8.58e-05	0.00410791			12	GO:0031406	MF	carboxylic acid binding	12/ 1056	188/ 62028	0.0638298	0.000102933	0.00437976			3	GO:0070569	MF	uridylyltransferase activity	3/ 282	30/ 62028	0.1	0.000344653	0.0236575			2	GO:0015296	MF	anion:cation symporter activity	2/ 490	5/ 62028	0.4	0.00061304	0.02836
	4	GO:0052834	MF	inositol monophosphate phosphatase activity	4/ 745	20/ 62028	0.2	8.58e-05	0.00410791			10	GO:0031667	BP	response to nutrient levels	10/ 1056	134/ 62028	0.0746269	0.000106872	0.0044948			40	GO:0016491	MF	oxidoreductase activity	40/ 282	4964/ 62028	0.00805802	0.000387226	0.0263314			6	GO:0016838	MF	carbon-oxygen lyase activity, acting on phosphates	6/ 490	130/ 62028	0.0461538	0.000615844	0.02836
	9	GO:0050832	BP	defense response to fungus	9/ 745	149/ 62028	0.0604027	8.69e-05	0.00413297			19	GO:0044042	BP	glucan metabolic process	19/ 1056	416/ 62028	0.0456731	0.000118934	0.00483445			2	GO:0046509	MF	1,2-diacylglycerol 3-beta-galactosyltransferase activity	2/ 282	7/ 62028	0.285714	0.000426055	0.0287032			5	GO:0009084	BP	glutamine family amino acid biosynthetic process	5/ 490	86/ 62028	0.0581395	0.0006206	0.0283993
	49	GO:0006629	BP	lipid metabolic process	49/ 745	2255/ 62028	0.0217295	0.000101673	0.00480373			4	GO:0016639	MF	oxidoreductase activity, acting on the CH-NH2 group of donors, NAD or NADP as acceptor	4/ 1056	16/ 62028	0.25	0.000129113	0.00521905			3	GO:0009743	BP	response to carbohydrate	3/ 282	33/ 62028	0.0909091	0.000458515	0.0295235			4	GO:0048038	MF	quinone binding	4/ 490	50/ 62028	0.08	0.000664565	0.029848
	15	GO:0046486	BP	glycerolipid metabolic process	15/ 745	395/ 62028	0.0379747	0.000107044	0.0050235			12	GO:0030599	MF	pectinesterase activity	12/ 1056	193/ 62028	0.0621762	0.000131843	0.0052708			4	GO:0005315	MF	inorganic phosphate transmembrane transporter activity	4/ 282	78/ 62028	0.0512821	0.000457934	0.0295235			4	GO:0015743	BP	malate transport	4/ 490	53/ 62028	0.0754717	0.000829389	0.0361355
	4	GO:0006021	BP	inositol biosynthetic process	4/ 745	22/ 62028	0.181818	0.000127118	0.00585384			39	GO:0020037	MF	heme binding	39/ 1056	1197/ 62028	0.0325815	0.000157846	0.00620806			12	GO:0090407	BP	organophosphate biosynthetic process	12/ 282	838/ 62028	0.0143198	0.000521157	0.0326891			2	GO:0015204	MF	urea transmembrane transporter activity	2/ 490	6/ 62028	0.333333	0.000914747	0.0396172
	5	GO:0009627	BP	systemic acquired resistance	5/ 745	41/ 62028	0.121951	0.000129219	0.0059132			6	GO:0005992	BP	trehalose biosynthetic process	6/ 1056	48/ 62028	0.125	0.000160078	0.00622849			2	GO:0046443	BP	FAD metabolic process	2/ 282	9/ 62028	0.222222	0.000726	0.042259			4	GO:1901071	BP	glucosamine-containing compound metabolic process	4/ 490	56/ 62028	0.0714286	0.00102111	0.0437035
	6	GO:0052745	MF	inositol phosphate phosphatase activity	6/ 745	65/ 62028	0.0923077	0.000133135	0.00605431			6	GO:0004805	MF	trehalose-phosphatase activity	6/ 1056	48/ 62028	0.125	0.000160078	0.00622849			2	GO:0006747	BP	FAD biosynthetic process	2/ 282	9/ 62028	0.222222	0.000726	0.042259			5	GO:0006541	BP	glutamine metabolic process	5/ 490	97/ 62028	0.0515464	0.00106996	0.0450001
	2	GO:0010106	BP	cellular response to iron ion starvation	2/ 745	2/ 62028	1	0.000144066	0.00609432			17	GO:0008509	MF	anion transmembrane transporter activity	17/ 1056	358/ 62028	0.047486	0.000168463	0.00651987			2	GO:0072388	BP	flavin adenine dinucleotide biosynthetic process	2/ 282	9/ 62028	0.222222	0.000726	0.042259			5	GO:0004864	MF	protein phosphatase inhibitor activity	5/ 490	97/ 62028	0.0515464	0.00106996	0.0450001
	2	GO:0042843	BP	D-xylose catabolic process	2/ 745	2/ 62028	1	0.000144066	0.00609432			11	GO:1903825	BP	organic acid transmembrane transport	11/ 1056	171/ 62028	0.0643275	0.000184676	0.00699846			2	GO:0072387	BP	flavin adenine dinucleotide metabolic process	2/ 282	9/ 62028	0.222222	0.000726	0.042259			5	GO:0019212	MF	phosphatase inhibitor activity	5/ 490	97/ 62028	0.0515464	0.00106996	0.0450001
	2	GO:0046505	BP	sulfolipid metabolic process	2/ 745	2/ 62028	1	0.000144066	0.00609432			11	GO:1905039	BP	carboxylic acid transmembrane transport	11/ 1056	171/ 62028	0.0643275	0.000184676	0.00699846			2	GO:0010230	BP	alternative respiration	2/ 282	9/ 62028	0.222222	0.000726	0.042259			4	GO:0015740	BP	C4-dicarboxylate transport	4/ 490	57/ 62028	0.0701754	0.00109138	0.0456374
	2	GO:0046506	BP	sulfolipid biosynthetic process	2/ 745	2/ 62028	1	0.000144066	0.00609432			9	GO:0031668	BP	cellular response to extracellular stimulus	9/ 1056	118/ 62028	0.0762712	0.000198533	0.00748458			2	GO:0003919	MF	FMN adenylyltransferase activity	2/ 282	9/ 62028	0.222222	0.000726	0.042259			4	GO:0008519	MF	ammonium transmembrane transporter activity	4/ 490	58/ 62028	0.0689655	0.00116498	0.0476202
	2	GO:0080022	BP	primary root development	2/ 745	2/ 62028	1	0.000144066	0.00609432			6	GO:0015116	MF	sulfate transmembrane transporter activity	6/ 1056	50/ 62028	0.12	0.000201395	0.00755336			6	GO:0046474	BP	glycerophospholipid biosynthetic process	6/ 282	234/ 62028	0.025641	0.000753957	0.043538
	2	GO:0060586	BP	multicellular organismal iron ion homeostasis	2/ 745	2/ 62028	1	0.000144066	0.00609432			4	GO:0019953	BP	sexual reproduction	4/ 1056	18/ 62028	0.222222	0.000211271	0.00771481			15	GO:0005576	CC	extracellular region	15/ 282	1272/ 62028	0.0117925	0.000821113	0.0470427			down
	2	GO:0009045	MF	xylose isomerase activity	2/ 745	2/ 62028	1	0.000144066	0.00609432			4	GO:0000003	BP	reproduction	4/ 1056	18/ 62028	0.222222	0.000211271	0.00771481			2	GO:0044211	BP	CTP salvage	2/ 282	10/ 62028	0.2	0.000904776	0.0494974			Number	GO ID	Term Type	Description	Ratio_in_study	Ratio_in_pop	Rich factor	Pvalue	Padjust
	2	GO:0034480	MF	phosphatidylcholine phospholipase C activity	2/ 745	2/ 62028	1	0.000144066	0.00609432			9	GO:0071496	BP	cellular response to external stimulus	9/ 1056	119/ 62028	0.0756303	0.000211571	0.00771481			2	GO:0009910	BP	negative regulation of flower development	2/ 282	10/ 62028	0.2	0.000904776	0.0494974			4	GO:0000234	MF	phosphoethanolamine N-methyltransferase activity	4/ 492	5/ 62028	0.8	1.94e-08	0.000141372
	2	GO:0046508	MF	hydrolase activity, acting on carbon-sulfur bonds	2/ 745	2/ 62028	1	0.000144066	0.00609432			16	GO:0015849	BP	organic acid transport	16/ 1056	331/ 62028	0.0483384	0.000212062	0.00771481			2	GO:0031380	CC	nuclear RNA-directed RNA polymerase complex	2/ 282	10/ 62028	0.2	0.000904776	0.0494974			8	GO:0009807	BP	lignan biosynthetic process	8/ 492	47/ 62028	0.170213	9.05e-08	0.000167158
	2	GO:0046507	MF	UDPsulfoquinovose synthase activity	2/ 745	2/ 62028	1	0.000144066	0.00609432			4	GO:0008889	MF	glycerophosphodiester phosphodiesterase activity	4/ 1056	18/ 62028	0.222222	0.000211271	0.00771481			2	GO:0031379	CC	RNA-directed RNA polymerase complex	2/ 282	10/ 62028	0.2	0.000904776	0.0494974			8	GO:0009806	BP	lignan metabolic process	8/ 492	47/ 62028	0.170213	9.05e-08	0.000167158
	2	GO:0015513	MF	high-affinity secondary active nitrite transmembrane transporter activity	2/ 745	2/ 62028	1	0.000144066	0.00609432			5	GO:0042044	BP	fluid transport	5/ 1056	33/ 62028	0.151515	0.000226313	0.00807185			2	GO:0009001	MF	serine O-acetyltransferase activity	2/ 282	10/ 62028	0.2	0.000904776	0.0494974			13	GO:0009832	BP	plant-type cell wall biogenesis	13/ 492	173/ 62028	0.0751445	1.66e-07	0.000167158
	2	GO:0009671	MF	nitrate:proton symporter activity	2/ 745	2/ 62028	1	0.000144066	0.00609432			5	GO:0006833	BP	water transport	5/ 1056	33/ 62028	0.151515	0.000226313	0.00807185														9	GO:0009834	BP	plant-type secondary cell wall biogenesis	9/ 492	105/ 62028	0.0857143	1.77e-07	0.000167158
	9	GO:0005984	BP	disaccharide metabolic process	9/ 745	164/ 62028	0.054878	0.000179935	0.00756767			9	GO:0006576	BP	cellular biogenic amine metabolic process	9/ 1056	121/ 62028	0.0743802	0.000239787	0.00842845														12	GO:0045491	BP	xylan metabolic process	12/ 492	138/ 62028	0.0869565	1.8e-07	0.000167158
	9	GO:0016831	MF	carboxy-lyase activity	9/ 745	165/ 62028	0.0545455	0.000188318	0.00787471			9	GO:0044106	BP	cellular amine metabolic process	9/ 1056	121/ 62028	0.0743802	0.000239787	0.00842845														8	GO:0030638	BP	polyketide metabolic process	8/ 492	32/ 62028	0.25	1.84e-07	0.000167158
	3	GO:0080037	BP	negative regulation of cytokinin-activated signaling pathway	3/ 745	10/ 62028	0.3	0.000194449	0.00803872			13	GO:0045490	BP	pectin catabolic process	13/ 1056	237/ 62028	0.0548523	0.000243606	0.00844035														8	GO:0030639	BP	polyketide biosynthetic process	8/ 492	32/ 62028	0.25	1.84e-07	0.000167158
	3	GO:0080036	BP	regulation of cytokinin-activated signaling pathway	3/ 745	10/ 62028	0.3	0.000194449	0.00803872			10	GO:0050832	BP	defense response to fungus	10/ 1056	149/ 62028	0.0671141	0.000254804	0.00870688														18	GO:0044042	BP	glucan metabolic process	18/ 492	416/ 62028	0.0432692	3.06e-07	0.000179007
	9	GO:0044242	BP	cellular lipid catabolic process	9/ 745	176/ 62028	0.0511364	0.000304016	0.0122211			3	GO:0046503	BP	glycerolipid catabolic process	3/ 1056	8/ 62028	0.375	0.000258478	0.00870688														21	GO:0042546	BP	cell wall biogenesis	21/ 492	271/ 62028	0.0774908	3.36e-07	0.000179007
	8	GO:0046915	MF	transition metal ion transmembrane transporter activity	8/ 745	141/ 62028	0.0567376	0.000325614	0.0128063			3	GO:0008622	CC	epsilon DNA polymerase complex	3/ 1056	8/ 62028	0.375	0.000258478	0.00870688														16	GO:0034637	BP	cellular carbohydrate biosynthetic process	16/ 492	419/ 62028	0.0381862	3.37e-07	0.000179007
	3	GO:0006714	BP	sesquiterpenoid metabolic process	3/ 745	12/ 62028	0.25	0.000350151	0.0136973			3	GO:0008430	MF	selenium binding	3/ 1056	8/ 62028	0.375	0.000258478	0.00870688														15	GO:0000271	BP	polysaccharide biosynthetic process	15/ 492	368/ 62028	0.0407609	3.44e-07	0.000179007
	6	GO:0071545	BP	inositol phosphate catabolic process	6/ 745	80/ 62028	0.075	0.000416145	0.0160205			4	GO:0004034	MF	aldose 1-epimerase activity	4/ 1056	19/ 62028	0.210526	0.000264008	0.00885217														19	GO:0015631	MF	tubulin binding	19/ 492	465/ 62028	0.0408602	2.67e-07	0.000179007
	6	GO:0046855	BP	inositol phosphate dephosphorylation	6/ 745	80/ 62028	0.075	0.000416145	0.0160205			17	GO:0034220	BP	ion transmembrane transport	17/ 1056	375/ 62028	0.0453333	0.000289162	0.00936393														7	GO:0004565	MF	beta-galactosidase activity	7/ 492	55/ 62028	0.127273	2.77e-07	0.000179007
	6	GO:0046173	BP	polyol biosynthetic process	6/ 745	80/ 62028	0.075	0.000416145	0.0160205			2	GO:0010106	BP	cellular response to iron ion starvation	2/ 1056	2/ 62028	1	0.000289566	0.00936393														19	GO:0010410	BP	hemicellulose metabolic process	19/ 492	235/ 62028	0.0808511	4.91e-07	0.000181445
	10	GO:0010035	BP	response to inorganic substance	10/ 745	229/ 62028	0.0436681	0.000502692	0.0190499			2	GO:0042843	BP	D-xylose catabolic process	2/ 1056	2/ 62028	1	0.000289566	0.00936393														27	GO:0044264	BP	cellular polysaccharide metabolic process	27/ 492	546/ 62028	0.0494505	5.37e-07	0.000181445
	10	GO:0009308	BP	amine metabolic process	10/ 745	231/ 62028	0.04329	0.00053779	0.0201699			2	GO:0060586	BP	multicellular organismal iron ion homeostasis	2/ 1056	2/ 62028	1	0.000289566	0.00936393														20	GO:0044550	BP	secondary metabolite biosynthetic process	20/ 492	238/ 62028	0.0840336	5.61e-07	0.000181445
	4	GO:0005986	BP	sucrose biosynthetic process	4/ 745	32/ 62028	0.125	0.00056817	0.0210173			2	GO:0080022	BP	primary root development	2/ 1056	2/ 62028	1	0.000289566	0.00936393														10	GO:0009225	BP	nucleotide-sugar metabolic process	10/ 492	121/ 62028	0.0826446	5.95e-07	0.000181445
	3	GO:0052832	MF	inositol monophosphate 3-phosphatase activity	3/ 745	14/ 62028	0.214286	0.000569049	0.0210173			2	GO:0009045	MF	xylose isomerase activity	2/ 1056	2/ 62028	1	0.000289566	0.00936393														22	GO:0007017	BP	microtubule-based process	22/ 492	551/ 62028	0.0399274	6.12e-07	0.000181445
	3	GO:0052833	MF	inositol monophosphate 4-phosphatase activity	3/ 745	14/ 62028	0.214286	0.000569049	0.0210173			2	GO:0008935	MF	1,4-dihydroxy-2-naphthoyl-CoA synthase activity	2/ 1056	2/ 62028	1	0.000289566	0.00936393														28	GO:0071554	BP	cell wall organization or biogenesis	28/ 492	672/ 62028	0.0416667	6.29e-07	0.000181445
	9	GO:0009311	BP	oligosaccharide metabolic process	9/ 745	192/ 62028	0.046875	0.000572118	0.0210239			2	GO:0018580	MF	nitronate monooxygenase activity	2/ 1056	2/ 62028	1	0.000289566	0.00936393														8	GO:0009226	BP	nucleotide-sugar biosynthetic process	8/ 492	90/ 62028	0.0888889	6.5e-07	0.000181445
	7	GO:0033293	MF	monocarboxylic acid binding	7/ 745	118/ 62028	0.059322	0.000584639	0.0213761			9	GO:0046910	MF	pectinesterase inhibitor activity	9/ 1056	125/ 62028	0.072	0.000305623	0.00979608														12	GO:0009699	BP	phenylpropanoid biosynthetic process	12/ 492	199/ 62028	0.0603015	6.73e-07	0.000181445
	14	GO:0034637	BP	cellular carbohydrate biosynthetic process	14/ 745	419/ 62028	0.0334129	0.000643197	0.0232831			6	GO:0005991	BP	trehalose metabolic process	6/ 1056	54/ 62028	0.111111	0.000308997	0.00984907														24	GO:0099080	CC	supramolecular complex	24/ 492	593/ 62028	0.0404722	4.01e-07	0.000181445
	17	GO:0098542	BP	defense response to other organism	17/ 745	570/ 62028	0.0298246	0.000647577	0.0233256			4	GO:0008199	MF	ferric iron binding	4/ 1056	20/ 62028	0.2	0.00032557	0.0102993														40	GO:0005576	CC	extracellular region	40/ 492	1272/ 62028	0.0314465	5.48e-07	0.000181445
	12	GO:0008654	BP	phospholipid biosynthetic process	12/ 745	327/ 62028	0.0366972	0.000685575	0.0243329			6	GO:0044347	BP	cell wall polysaccharide catabolic process	6/ 1056	55/ 62028	0.109091	0.000341876	0.0105851														19	GO:0008017	MF	microtubule binding	19/ 492	433/ 62028	0.0438799	5.2e-07	0.000181445
	147	GO:0046872	MF	metal ion binding	147/ 745	9400/ 62028	0.0156383	0.000679198	0.0243329			6	GO:2000895	BP	hemicellulose catabolic process	6/ 1056	55/ 62028	0.109091	0.000341876	0.0105851														40	GO:0004553	MF	hydrolase activity, hydrolyzing O-glycosyl compounds	40/ 492	1280/ 62028	0.03125	6.21e-07	0.000181445
	13	GO:1901700	BP	response to oxygen-containing compound	13/ 745	376/ 62028	0.0345745	0.00072522	0.0254913			6	GO:0045493	BP	xylan catabolic process	6/ 1056	55/ 62028	0.109091	0.000341876	0.0105851														40	GO:0016798	MF	hydrolase activity, acting on glycosyl bonds	40/ 492	1428/ 62028	0.0280112	6.27e-07	0.000181445
	7	GO:0006006	BP	glucose metabolic process	7/ 745	124/ 62028	0.0564516	0.000784886	0.0273245			6	GO:0097599	MF	xylanase activity	6/ 1056	55/ 62028	0.109091	0.000341876	0.0105851														21	GO:0044085	BP	cellular component biogenesis	21/ 492	500/ 62028	0.042	7.27e-07	0.000183903
	26	GO:0008324	MF	cation transmembrane transporter activity	26/ 745	1052/ 62028	0.0247148	0.000793859	0.0275053			10	GO:0009991	BP	response to extracellular stimulus	10/ 1056	155/ 62028	0.0645161	0.000349534	0.0107309														20	GO:0016051	BP	carbohydrate biosynthetic process	20/ 492	558/ 62028	0.0358423	7.33e-07	0.000183903
	2	GO:0036033	MF	mediator complex binding	2/ 745	4/ 62028	0.5	0.00085065	0.0289221			4	GO:0006538	BP	glutamate catabolic process	4/ 1056	21/ 62028	0.190476	0.000396768	0.012079														14	GO:0071669	BP	plant-type cell wall organization or biogenesis	14/ 492	245/ 62028	0.0571429	7.62e-07	0.000184889
	2	GO:0071917	MF	triose-phosphate transmembrane transporter activity	2/ 745	4/ 62028	0.5	0.00085065	0.0289221			4	GO:0008239	MF	dipeptidyl-peptidase activity	4/ 1056	22/ 62028	0.181818	0.000478423	0.0141504														20	GO:0044036	BP	cell wall macromolecule metabolic process	20/ 492	293/ 62028	0.0682594	8.1e-07	0.000189725
	40	GO:0043436	BP	oxoacid metabolic process	40/ 745	1919/ 62028	0.0208442	0.000870927	0.0294738			5	GO:0047372	MF	acylglycerol lipase activity	5/ 1056	39/ 62028	0.128205	0.000504659	0.014866														24	GO:0005874	CC	microtubule	24/ 492	450/ 62028	0.0533333	8.6e-07	0.000189725
	5	GO:0098661	BP	inorganic anion transmembrane transport	5/ 745	63/ 62028	0.0793651	0.000975684	0.0327147			7	GO:0009505	CC	plant-type cell wall	7/ 1056	82/ 62028	0.0853659	0.000510163	0.0149074														20	GO:0016616	MF	oxidoreductase activity, acting on the CH-OH group of donors, NAD or NADP as acceptor	20/ 492	624/ 62028	0.0320513	8.55e-07	0.000189725
	5	GO:0016638	MF	oxidoreductase activity, acting on the CH-NH2 group of donors	5/ 745	63/ 62028	0.0793651	0.000975684	0.0327147			38	GO:0055085	BP	transmembrane transport	38/ 1056	1237/ 62028	0.0307195	0.000530683	0.0153835														15	GO:0009698	BP	phenylpropanoid metabolic process	15/ 492	296/ 62028	0.0506757	9.08e-07	0.000191275
	7	GO:0046165	BP	alcohol biosynthetic process	7/ 745	129/ 62028	0.0542636	0.000990095	0.0330456			3	GO:0006097	BP	glyoxylate cycle	3/ 1056	10/ 62028	0.3	0.000539932	0.0155278														5	GO:0016872	MF	intramolecular lyase activity	5/ 492	23/ 62028	0.217391	9.2e-07	0.000191275
	147	GO:0043169	MF	cation binding	147/ 745	9458/ 62028	0.0155424	0.00100715	0.0334612			3	GO:0009514	CC	glyoxysome	3/ 1056	10/ 62028	0.3	0.000539932	0.0155278														19	GO:0010383	BP	cell wall polysaccharide metabolic process	19/ 492	252/ 62028	0.0753968	1.02e-06	0.000207143
	3	GO:0003400	BP	regulation of COPII vesicle coating	3/ 745	17/ 62028	0.176471	0.0010349	0.0340722			7	GO:0005618	CC	cell wall	7/ 1056	83/ 62028	0.0843373	0.00054906	0.0157282														23	GO:0019748	BP	secondary metabolic process	23/ 492	350/ 62028	0.0657143	1.05e-06	0.000207381
	3	GO:0090113	BP	regulation of ER to Golgi vesicle-mediated transport by GTP hydrolysis	3/ 745	17/ 62028	0.176471	0.0010349	0.0340722			9	GO:0015711	BP	organic anion transport	9/ 1056	136/ 62028	0.0661765	0.000567234	0.0161134														24	GO:0099512	CC	supramolecular fiber	24/ 492	460/ 62028	0.0521739	1.14e-06	0.000208258
	47	GO:0006952	BP	defense response	47/ 745	2386/ 62028	0.0196982	0.00104041	0.0340991			5	GO:0035435	BP	phosphate ion transmembrane transport	5/ 1056	40/ 62028	0.125	0.000568724	0.0161134														24	GO:0099513	CC	polymeric cytoskeletal fiber	24/ 492	460/ 62028	0.0521739	1.14e-06	0.000208258
	85	GO:0016491	MF	oxidoreductase activity	85/ 745	4964/ 62028	0.0171233	0.00106501	0.0347491			4	GO:0033499	BP	galactose catabolic process via UDP-galactose	4/ 1056	23/ 62028	0.173913	0.000571366	0.0161134														24	GO:0099081	CC	supramolecular polymer	24/ 492	460/ 62028	0.0521739	1.14e-06	0.000208258
	34	GO:0022804	MF	active transmembrane transporter activity	34/ 745	1565/ 62028	0.0217252	0.00130595	0.0416758			4	GO:0019388	BP	galactose catabolic process	4/ 1056	23/ 62028	0.173913	0.000571366	0.0161134														15	GO:0006073	BP	cellular glucan metabolic process	15/ 492	406/ 62028	0.0369458	1.18e-06	0.000208766
	16	GO:0016051	BP	carbohydrate biosynthetic process	16/ 745	558/ 62028	0.0286738	0.00138039	0.0431786			6	GO:1901682	MF	sulfur compound transmembrane transporter activity	6/ 1056	62/ 62028	0.0967742	0.000655567	0.0184166														37	GO:0005976	BP	polysaccharide metabolic process	37/ 492	899/ 62028	0.0411568	1.24e-06	0.000209832
	40	GO:0006082	BP	organic acid metabolic process	40/ 745	1953/ 62028	0.0204813	0.00138119	0.0431786			17	GO:0006073	BP	cellular glucan metabolic process	17/ 1056	406/ 62028	0.0418719	0.0007072	0.0197149														33	GO:0044262	BP	cellular carbohydrate metabolic process	33/ 492	899/ 62028	0.0367075	1.24e-06	0.000209832
	2	GO:0048871	BP	multicellular organismal homeostasis	2/ 745	5/ 62028	0.4	0.00140645	0.0431786			34	GO:0042578	MF	phosphoric ester hydrolase activity	34/ 1056	1073/ 62028	0.0316869	0.000722577	0.0200601														21	GO:0016614	MF	oxidoreductase activity, acting on CH-OH group of donors	21/ 492	704/ 62028	0.0298295	1.28e-06	0.000211883
	2	GO:0009877	BP	nodulation	2/ 745	5/ 62028	0.4	0.00140645	0.0431786			13	GO:0098660	BP	inorganic ion transmembrane transport	13/ 1056	271/ 62028	0.0479705	0.000860401	0.0230157														11	GO:0005615	CC	extracellular space	11/ 492	216/ 62028	0.0509259	1.5e-06	0.000241759
	5	GO:0005385	MF	zinc ion transmembrane transporter activity	5/ 745	68/ 62028	0.0735294	0.00137768	0.0431786			7	GO:0042401	BP	cellular biogenic amine biosynthetic process	7/ 1056	90/ 62028	0.0777778	0.000891965	0.0236859														7	GO:0045492	BP	xylan biosynthetic process	7/ 492	71/ 62028	0.0985915	1.62e-06	0.000251497
	7	GO:0030145	MF	manganese ion binding	7/ 745	137/ 62028	0.0510949	0.00140376	0.0431786			7	GO:0009309	BP	amine biosynthetic process	7/ 1056	90/ 62028	0.0777778	0.000891965	0.0236859														15	GO:0000272	BP	polysaccharide catabolic process	15/ 492	418/ 62028	0.0358852	1.68e-06	0.000255165
	2	GO:0019825	MF	oxygen binding	2/ 745	5/ 62028	0.4	0.00140645	0.0431786			4	GO:0043649	BP	dicarboxylic acid catabolic process	4/ 1056	26/ 62028	0.153846	0.000926348	0.0244207														13	GO:0033692	BP	cellular polysaccharide biosynthetic process	13/ 492	315/ 62028	0.0412698	1.81e-06	0.000268568
	2	GO:0015296	MF	anion:cation symporter activity	2/ 745	5/ 62028	0.4	0.00140645	0.0431786			4	GO:0006013	BP	mannose metabolic process	4/ 1056	26/ 62028	0.153846	0.000926348	0.0244207														17	GO:0071555	BP	cell wall organization	17/ 492	538/ 62028	0.0315985	1.96e-06	0.000284928
	2	GO:0005344	MF	oxygen carrier activity	2/ 745	5/ 62028	0.4	0.00140645	0.0431786			14	GO:0006260	BP	DNA replication	14/ 1056	309/ 62028	0.0453074	0.000962836	0.025291														72	GO:0005975	BP	carbohydrate metabolic process	72/ 492	2820/ 62028	0.0255319	2e-06	0.000284928
	4	GO:0006020	BP	inositol metabolic process	4/ 745	42/ 62028	0.0952381	0.00160859	0.0487671			66	GO:0044248	BP	cellular catabolic process	66/ 1056	2555/ 62028	0.0258317	0.000976066	0.0255462														11	GO:0007018	BP	microtubule-based movement	11/ 492	225/ 62028	0.0488889	2.24e-06	0.00030683
												9	GO:0016682	MF	oxidoreductase activity, acting on diphenols and related substances as donors, oxygen as acceptor	9/ 1056	147/ 62028	0.0612245	0.000989074	0.0256489														98	GO:0009058	BP	biosynthetic process	98/ 492	6255/ 62028	0.0156675	2.63e-06	0.000315234
	down											6	GO:0016857	MF	racemase and epimerase activity, acting on carbohydrates and derivatives	6/ 1056	67/ 62028	0.0895522	0.000990565	0.0256489														4	GO:0034284	BP	response to monosaccharide	4/ 492	13/ 62028	0.307692	2.64e-06	0.000315234
	Number	GO ID	Term Type	Description	Ratio_in_study	Ratio_in_pop	Rich factor	Pvalue	Padjust			10	GO:0009064	BP	glutamine family amino acid metabolic process	10/ 1056	178/ 62028	0.0561798	0.00102421	0.0263328														4	GO:0009746	BP	response to hexose	4/ 492	13/ 62028	0.307692	2.64e-06	0.000315234
	4	GO:0006624	BP	vacuolar protein processing	4/ 312	6/ 62028	0.666667	9.34e-09	6.8e-05			4	GO:0009065	BP	glutamine family amino acid catabolic process	4/ 1056	27/ 62028	0.148148	0.00107288	0.0272948														4	GO:0009749	BP	response to glucose	4/ 492	13/ 62028	0.307692	2.64e-06	0.000315234
	6	GO:0072488	BP	ammonium transmembrane transport	6/ 312	42/ 62028	0.142857	6.95e-08	0.000226508			4	GO:0019320	BP	hexose catabolic process	4/ 1056	27/ 62028	0.148148	0.00107288	0.0272948														7	GO:0000278	BP	mitotic cell cycle	7/ 492	77/ 62028	0.0909091	2.82e-06	0.000315234
	9	GO:0008146	MF	sulfotransferase activity	9/ 312	73/ 62028	0.123288	9.34e-08	0.000226508			22	GO:0015267	MF	channel activity	22/ 1056	596/ 62028	0.0369128	0.00109035	0.0275465														7	GO:0016762	MF	xyloglucan:xyloglucosyl transferase activity	7/ 492	76/ 62028	0.0921053	2.58e-06	0.000315234
	12	GO:0019748	BP	secondary metabolic process	12/ 312	350/ 62028	0.0342857	2.73e-07	0.000397571			22	GO:0022803	MF	passive transmembrane transporter activity	22/ 1056	596/ 62028	0.0369128	0.00109035	0.0275465														11	GO:0003777	MF	microtubule motor activity	11/ 492	229/ 62028	0.0480349	2.65e-06	0.000315234
	9	GO:0016782	MF	transferase activity, transferring sulphur-containing groups	9/ 312	122/ 62028	0.0737705	2.19e-07	0.000397571			6	GO:0010427	MF	abscisic acid binding	6/ 1056	70/ 62028	0.0857143	0.0012467	0.0313876														7	GO:0005200	MF	structural constituent of cytoskeleton	7/ 492	77/ 62028	0.0909091	2.82e-06	0.000315234
	12	GO:0000271	BP	polysaccharide biosynthetic process	12/ 312	368/ 62028	0.0326087	4.65e-07	0.000456011			5	GO:0005504	MF	fatty acid binding	5/ 1056	48/ 62028	0.104167	0.00132325	0.0329725														95	GO:1901576	BP	organic substance biosynthetic process	95/ 492	5895/ 62028	0.0161154	2.95e-06	0.000320117
	11	GO:0005887	CC	integral component of plasma membrane	11/ 312	180/ 62028	0.0611111	3.86e-07	0.000456011			5	GO:0008198	MF	ferrous iron binding	5/ 1056	48/ 62028	0.104167	0.00132325	0.0329725														71	GO:0016491	MF	oxidoreductase activity	71/ 492	4964/ 62028	0.014303	3.47e-06	0.000365258
	6	GO:0008519	MF	ammonium transmembrane transporter activity	6/ 312	58/ 62028	0.103448	5.01e-07	0.000456011			545	GO:0003824	MF	catalytic activity	545/ 1056	28975/ 62028	0.0188093	0.0013491	0.0335018														4	GO:0045552	MF	dihydrokaempferol 4-reductase activity	4/ 492	14/ 62028	0.285714	3.68e-06	0.000371403
	11	GO:0033692	BP	cellular polysaccharide biosynthetic process	11/ 312	315/ 62028	0.0349206	7.19e-07	0.000581261			4	GO:0016703	MF	oxidoreductase activity, acting on single donors with incorporation of molecular oxygen, incorporation of one atom of oxygen (internal monooxygenases or internal mixed function oxidases)	4/ 1056	29/ 62028	0.137931	0.00141336	0.0349783														7	GO:0015925	MF	galactosidase activity	7/ 492	81/ 62028	0.0864198	3.97e-06	0.000395466
	15	GO:0006790	BP	sulfur compound metabolic process	15/ 312	629/ 62028	0.0238474	9.28e-07	0.00062366			9	GO:0016679	MF	oxidoreductase activity, acting on diphenols and related substances as donors	9/ 1056	155/ 62028	0.0580645	0.00143272	0.0353373														14	GO:0007049	BP	cell cycle	14/ 492	419/ 62028	0.0334129	8.35e-06	0.000799374
	21	GO:0005506	MF	iron ion binding	21/ 312	1093/ 62028	0.0192132	9.43e-07	0.00062366			3	GO:0046487	BP	glyoxylate metabolic process	3/ 1056	14/ 62028	0.214286	0.00155654	0.0378776														4	GO:0006656	BP	phosphatidylcholine biosynthetic process	4/ 492	17/ 62028	0.235294	8.57e-06	0.000809343
	6	GO:0045492	BP	xylan biosynthetic process	6/ 312	71/ 62028	0.084507	1.68e-06	0.000643135			12	GO:0009620	BP	response to fungus	12/ 1056	257/ 62028	0.0466926	0.00167957	0.0393526														17	GO:0045229	BP	external encapsulating structure organization	17/ 492	603/ 62028	0.0281924	8.76e-06	0.000809343
	14	GO:0031226	CC	intrinsic component of plasma membrane	14/ 312	478/ 62028	0.0292887	1.18e-06	0.000643135			19	GO:0044282	BP	small molecule catabolic process	19/ 1056	514/ 62028	0.036965	0.00168141	0.0393526														18	GO:0016052	BP	carbohydrate catabolic process	18/ 492	673/ 62028	0.0267459	9.77e-06	0.000888691
	50	GO:0005215	MF	transporter activity	50/ 312	3603/ 62028	0.0138773	1.17e-06	0.000643135			2	GO:0042447	BP	hormone catabolic process	2/ 1056	4/ 62028	0.5	0.00169828	0.0393526														13	GO:0048046	CC	apoplast	13/ 492	370/ 62028	0.0351351	1.03e-05	0.00091846
	3	GO:0008115	MF	sarcosine oxidase activity	3/ 312	5/ 62028	0.6	1.25e-06	0.000643135			2	GO:0009852	BP	auxin catabolic process	2/ 1056	4/ 62028	0.5	0.00169828	0.0393526														20	GO:0008092	MF	cytoskeletal protein binding	20/ 492	817/ 62028	0.0244798	1.15e-05	0.00101062
	50	GO:0022857	MF	transmembrane transporter activity	50/ 312	3504/ 62028	0.0142694	1.54e-06	0.000643135			27	GO:0015291	MF	secondary active transmembrane transporter activity	27/ 1056	833/ 62028	0.032413	0.00166382	0.0393526														10	GO:0005773	CC	vacuole	10/ 492	223/ 62028	0.044843	1.37e-05	0.00117082
	55	GO:0016491	MF	oxidoreductase activity	55/ 312	4964/ 62028	0.0110798	1.59e-06	0.000643135			11	GO:0046943	MF	carboxylic acid transmembrane transporter activity	11/ 1056	223/ 62028	0.0493274	0.00167866	0.0393526														5	GO:0009044	MF	xylan 1,4-beta-xylosidase activity	5/ 492	39/ 62028	0.128205	1.42e-05	0.00119973
	20	GO:0004497	MF	monooxygenase activity	20/ 312	1033/ 62028	0.0193611	1.64e-06	0.000643135			11	GO:0005342	MF	organic acid transmembrane transporter activity	11/ 1056	223/ 62028	0.0493274	0.00167866	0.0393526														25	GO:0016758	MF	hexosyltransferase activity	25/ 492	1197/ 62028	0.0208855	1.47e-05	0.0012254
	12	GO:0034637	BP	cellular carbohydrate biosynthetic process	12/ 312	419/ 62028	0.0286396	1.8e-06	0.000653906			29	GO:0016791	MF	phosphatase activity	29/ 1056	912/ 62028	0.0317982	0.00168063	0.0393526														9	GO:0140115	BP	export across plasma membrane	9/ 492	179/ 62028	0.0502793	1.49e-05	0.0012321
	63	GO:0009058	BP	biosynthetic process	63/ 312	6255/ 62028	0.0100719	2.73e-06	0.000864648			2	GO:0016623	MF	oxidoreductase activity, acting on the aldehyde or oxo group of donors, oxygen as acceptor	2/ 1056	4/ 62028	0.5	0.00169828	0.0393526														11	GO:0000226	BP	microtubule cytoskeleton organization	11/ 492	276/ 62028	0.0398551	1.55e-05	0.00124929
	5	GO:0005337	MF	nucleoside transmembrane transporter activity	5/ 312	43/ 62028	0.116279	2.57e-06	0.000864648			2	GO:0050302	MF	indole-3-acetaldehyde oxidase activity	2/ 1056	4/ 62028	0.5	0.00169828	0.0393526														279	GO:0003824	MF	catalytic activity	279/ 492	28975/ 62028	0.00962899	1.54e-05	0.00124929
	57	GO:1901576	BP	organic substance biosynthetic process	57/ 312	5895/ 62028	0.00966921	3.86e-06	0.00108895			2	GO:0004031	MF	aldehyde oxidase activity	2/ 1056	4/ 62028	0.5	0.00169828	0.0393526														7	GO:0010411	BP	xyloglucan metabolic process	7/ 492	100/ 62028	0.07	1.6e-05	0.00128323
	9	GO:0044550	BP	secondary metabolite biosynthetic process	9/ 312	238/ 62028	0.0378151	3.89e-06	0.00108895			2	GO:0018488	MF	aryl-aldehyde oxidase activity	2/ 1056	4/ 62028	0.5	0.00169828	0.0393526														3	GO:0047334	MF	diphosphate-fructose-6-phosphate 1-phosphotransferase activity	3/ 492	7/ 62028	0.428571	1.7e-05	0.00131231
	20	GO:0020037	MF	heme binding	20/ 312	1197/ 62028	0.0167084	3.69e-06	0.00108895			14	GO:0016042	BP	lipid catabolic process	14/ 1056	330/ 62028	0.0424242	0.00178298	0.0410536														7	GO:0070592	BP	cell wall polysaccharide biosynthetic process	7/ 492	109/ 62028	0.0642202	2.81e-05	0.00215227
	29	GO:0006629	BP	lipid metabolic process	29/ 312	2255/ 62028	0.0128603	4.59e-06	0.00119247			37	GO:0044283	BP	small molecule biosynthetic process	37/ 1056	1255/ 62028	0.0294821	0.00181016	0.041548														5	GO:0070507	BP	regulation of microtubule cytoskeleton organization	5/ 492	45/ 62028	0.111111	2.89e-05	0.00219313
	9	GO:0005261	MF	cation channel activity	9/ 312	247/ 62028	0.0364372	5.25e-06	0.00127661			31	GO:1901565	BP	organonitrogen compound catabolic process	31/ 1056	1016/ 62028	0.0305118	0.00202199	0.0460184														11	GO:0003774	MF	cytoskeletal motor activity	11/ 492	296/ 62028	0.0371622	2.94e-05	0.00220342
	276	GO:0003674	MF	molecular_function	276/ 312	48415/ 62028	0.00570071	5.26e-06	0.00127661			9	GO:0043177	MF	organic acid binding	9/ 1056	163/ 62028	0.0552147	0.0020239	0.0460184														4	GO:0090224	BP	regulation of spindle organization	4/ 492	23/ 62028	0.173913	3.07e-05	0.0022579
	20	GO:0008610	BP	lipid biosynthetic process	20/ 312	1235/ 62028	0.0161943	5.84e-06	0.00137041			9	GO:0004620	MF	phospholipase activity	9/ 1056	163/ 62028	0.0552147	0.0020239	0.0460184														4	GO:0060236	BP	regulation of mitotic spindle organization	4/ 492	23/ 62028	0.173913	3.07e-05	0.0022579
	13	GO:0016051	BP	carbohydrate biosynthetic process	13/ 312	558/ 62028	0.0232975	6.35e-06	0.00139989			6	GO:0019840	MF	isoprenoid binding	6/ 1056	77/ 62028	0.0779221	0.00203966	0.0460887														18	GO:0046527	MF	glucosyltransferase activity	18/ 492	743/ 62028	0.0242261	3.58e-05	0.00260381
	188	GO:0003824	MF	catalytic activity	188/ 312	28975/ 62028	0.00648835	6.28e-06	0.00139989			6	GO:0015923	MF	mannosidase activity	6/ 1056	77/ 62028	0.0779221	0.00203966	0.0460887														7	GO:0070589	BP	cellular component macromolecule biosynthetic process	7/ 492	117/ 62028	0.0598291	4.43e-05	0.00316002
	7	GO:0045491	BP	xylan metabolic process	7/ 312	138/ 62028	0.0507246	7.03e-06	0.00150396			4	GO:0010252	BP	auxin homeostasis	4/ 1056	32/ 62028	0.125	0.00205524	0.046297														7	GO:0044038	BP	cell wall macromolecule biosynthetic process	7/ 492	117/ 62028	0.0598291	4.43e-05	0.00316002
	20	GO:0046906	MF	tetrapyrrole binding	20/ 312	1269/ 62028	0.0157604	8.66e-06	0.00175025			11	GO:0010035	BP	response to inorganic substance	11/ 1056	229/ 62028	0.0480349	0.00206646	0.0463035														5	GO:0032886	BP	regulation of microtubule-based process	5/ 492	52/ 62028	0.0961538	5.88e-05	0.00411447
	19	GO:0016705	MF	oxidoreductase activity, acting on paired donors, with incorporation or reduction of molecular oxygen	19/ 312	1172/ 62028	0.0162116	9.86e-06	0.00188761			5	GO:0072350	BP	tricarboxylic acid metabolic process	5/ 1056	53/ 62028	0.0943396	0.00206826	0.0463035														2	GO:0016207	MF	4-coumarate-CoA ligase activity	2/ 492	2/ 62028	1	6.28e-05	0.00430988
	4	GO:0000103	BP	sulfate assimilation	4/ 312	30/ 62028	0.133333	1.55e-05	0.0026443																									2	GO:0016720	MF	delta12-fatty acid dehydrogenase activity	2/ 492	2/ 62028	1	6.28e-05	0.00430988
	16	GO:0005976	BP	polysaccharide metabolic process	16/ 312	899/ 62028	0.0177976	1.63e-05	0.0026443			down																						18	GO:0016853	MF	isomerase activity	18/ 492	781/ 62028	0.0230474	6.75e-05	0.00458871
	6	GO:0009834	BP	plant-type secondary cell wall biogenesis	6/ 312	105/ 62028	0.0571429	1.64e-05	0.0026443			Number	GO ID	Term Type	Description	Ratio_in_study	Ratio_in_pop	Rich factor	Pvalue	Padjust														6	GO:0016998	BP	cell wall macromolecule catabolic process	6/ 492	88/ 62028	0.0681818	7.56e-05	0.00501505
	6	GO:0004197	MF	cysteine-type endopeptidase activity	6/ 312	104/ 62028	0.0576923	1.55e-05	0.0026443			8	GO:0010143	BP	cutin biosynthetic process	8/ 1520	11/ 62028	0.727273	8.91e-08	0.000223836														5	GO:0044347	BP	cell wall polysaccharide catabolic process	5/ 492	55/ 62028	0.0909091	7.72e-05	0.00501505
	4	GO:0030638	BP	polyketide metabolic process	4/ 312	32/ 62028	0.125	2.02e-05	0.00294463			14	GO:0009690	BP	cytokinin metabolic process	14/ 1520	87/ 62028	0.16092	2.08e-07	0.000223836														5	GO:2000895	BP	hemicellulose catabolic process	5/ 492	55/ 62028	0.0909091	7.72e-05	0.00501505
	4	GO:0030639	BP	polyketide biosynthetic process	4/ 312	32/ 62028	0.125	2.02e-05	0.00294463			14	GO:0034754	BP	cellular hormone metabolic process	14/ 1520	87/ 62028	0.16092	2.08e-07	0.000223836														5	GO:0045493	BP	xylan catabolic process	5/ 492	55/ 62028	0.0909091	7.72e-05	0.00501505
	6	GO:0070592	BP	cell wall polysaccharide biosynthetic process	6/ 312	109/ 62028	0.0550459	2.02e-05	0.00294463			11	GO:0009694	BP	jasmonic acid metabolic process	11/ 1520	60/ 62028	0.183333	2.1e-07	0.000223836														5	GO:0097599	MF	xylanase activity	5/ 492	55/ 62028	0.0909091	7.72e-05	0.00501505
	8	GO:0005773	CC	vacuole	8/ 312	223/ 62028	0.0358744	1.97e-05	0.00294463			6	GO:0009695	BP	jasmonic acid biosynthetic process	6/ 1520	13/ 62028	0.461538	3.17e-07	0.000223836														4	GO:0003854	MF	3-beta-hydroxy-delta5-steroid dehydrogenase activity	4/ 492	29/ 62028	0.137931	7.94e-05	0.00510966
	12	GO:0044264	BP	cellular polysaccharide metabolic process	12/ 312	546/ 62028	0.021978	2.54e-05	0.00349319			10	GO:0048831	BP	regulation of shoot system development	10/ 1520	50/ 62028	0.2	3.19e-07	0.000223836														14	GO:0022853	MF	active ion transmembrane transporter activity	14/ 492	531/ 62028	0.0263653	0.000108427	0.00674288
	3	GO:0015189	MF	L-lysine transmembrane transporter activity	3/ 312	12/ 62028	0.25	2.68e-05	0.00354707			10	GO:0009909	BP	regulation of flower development	10/ 1520	50/ 62028	0.2	3.19e-07	0.000223836														4	GO:0009743	BP	response to carbohydrate	4/ 492	33/ 62028	0.121212	0.000133333	0.00814017
	3	GO:0015174	MF	basic amino acid transmembrane transporter activity	3/ 312	12/ 62028	0.25	2.68e-05	0.00354707			25	GO:0006721	BP	terpenoid metabolic process	25/ 1520	297/ 62028	0.0841751	4.33e-07	0.000223836														22	GO:0008168	MF	methyltransferase activity	22/ 492	1133/ 62028	0.0194175	0.000134252	0.00814017
	6	GO:0070589	BP	cellular component macromolecule biosynthetic process	6/ 312	117/ 62028	0.0512821	3.02e-05	0.0038575			9	GO:0072488	BP	ammonium transmembrane transport	9/ 1520	42/ 62028	0.214286	6.7e-07	0.000223836														13	GO:0009813	BP	flavonoid biosynthetic process	13/ 492	479/ 62028	0.0271399	0.000142723	0.00851192
	6	GO:0044038	BP	cell wall macromolecule biosynthetic process	6/ 312	117/ 62028	0.0512821	3.02e-05	0.0038575			11	GO:0009691	BP	cytokinin biosynthetic process	11/ 1520	67/ 62028	0.164179	6.75e-07	0.000223836														13	GO:0009812	BP	flavonoid metabolic process	13/ 492	479/ 62028	0.0271399	0.000142723	0.00851192
	4	GO:0051923	BP	sulfation	4/ 312	36/ 62028	0.111111	3.26e-05	0.00408654			25	GO:0016114	BP	terpenoid biosynthetic process	25/ 1520	263/ 62028	0.095057	7.23e-07	0.000223836														11	GO:0140352	BP	export from cell	11/ 492	354/ 62028	0.0310734	0.000144242	0.00853257
	7	GO:0009064	BP	glutamine family amino acid metabolic process	7/ 312	178/ 62028	0.0393258	3.64e-05	0.00441956			14	GO:0016102	BP	diterpenoid biosynthetic process	14/ 1520	114/ 62028	0.122807	8.48e-07	0.000223836														3	GO:0033320	BP	UDP-D-xylose biosynthetic process	3/ 492	14/ 62028	0.214286	0.000169171	0.00976894
	21	GO:0015075	MF	ion transmembrane transporter activity	21/ 312	1538/ 62028	0.0136541	4.24e-05	0.00504691			32	GO:0006720	BP	isoprenoid metabolic process	32/ 1520	399/ 62028	0.0802005	8.73e-07	0.000223836														3	GO:0033319	BP	UDP-D-xylose metabolic process	3/ 492	14/ 62028	0.214286	0.000169171	0.00976894
	5	GO:0016645	MF	oxidoreductase activity, acting on the CH-NH group of donors	5/ 312	76/ 62028	0.0657895	4.3e-05	0.00504691			30	GO:0008299	BP	isoprenoid biosynthetic process	30/ 1520	331/ 62028	0.0906344	8.8e-07	0.000223836														3	GO:0048040	MF	UDP-glucuronate decarboxylase activity	3/ 492	14/ 62028	0.214286	0.000169171	0.00976894
	31	GO:0005975	BP	carbohydrate metabolic process	31/ 312	2820/ 62028	0.0109929	5.22e-05	0.00593807			20	GO:0042445	BP	hormone metabolic process	20/ 1520	225/ 62028	0.0888889	8.84e-07	0.000223836														11	GO:0007010	BP	cytoskeleton organization	11/ 492	369/ 62028	0.0298103	0.000206254	0.0118166
	15	GO:0044262	BP	cellular carbohydrate metabolic process	15/ 312	899/ 62028	0.0166852	6.19e-05	0.00692418			29	GO:0072330	BP	monocarboxylic acid biosynthetic process	29/ 1520	333/ 62028	0.0870871	9.82e-07	0.000223836														4	GO:0033764	MF	steroid dehydrogenase activity, acting on the CH-OH group of donors, NAD or NADP as acceptor	4/ 492	39/ 62028	0.102564	0.00025812	0.0145588
	18	GO:0055085	BP	transmembrane transport	18/ 312	1237/ 62028	0.0145513	6.78e-05	0.00747761			23	GO:0030154	BP	cell differentiation	23/ 1520	268/ 62028	0.0858209	9.91e-07	0.000223836														22	GO:0016741	MF	transferase activity, transferring one-carbon groups	22/ 492	1161/ 62028	0.0189492	0.000276933	0.0154997
	36	GO:0046914	MF	transition metal ion binding	36/ 312	3565/ 62028	0.0100982	7.36e-05	0.00787601			7	GO:1901568	BP	fatty acid derivative metabolic process	7/ 1520	24/ 62028	0.291667	1.26e-06	0.000223836														10	GO:0051726	BP	regulation of cell cycle	10/ 492	323/ 62028	0.0309598	0.000294597	0.0163625
	8	GO:0098660	BP	inorganic ion transmembrane transport	8/ 312	271/ 62028	0.0295203	7.77e-05	0.00819533			6	GO:0010345	BP	suberin biosynthetic process	6/ 1520	16/ 62028	0.375	1.39e-06	0.000223836														2	GO:0070542	BP	response to fatty acid	2/ 492	4/ 62028	0.5	0.000372773	0.0195129
	3	GO:0006656	BP	phosphatidylcholine biosynthetic process	3/ 312	17/ 62028	0.176471	8.13e-05	0.0083359			6	GO:0035336	BP	long-chain fatty-acyl-CoA metabolic process	6/ 1520	16/ 62028	0.375	1.39e-06	0.000223836														2	GO:0009753	BP	response to jasmonic acid	2/ 492	4/ 62028	0.5	0.000372773	0.0195129
	3	GO:0004020	MF	adenylylsulfate kinase activity	3/ 312	17/ 62028	0.176471	8.13e-05	0.0083359			43	GO:0032787	BP	monocarboxylic acid metabolic process	43/ 1520	741/ 62028	0.0580297	1.84e-06	0.000223836														2	GO:0030775	MF	glucuronoxylan 4-O-methyltransferase activity	2/ 492	4/ 62028	0.5	0.000372773	0.0195129
	4	GO:0009807	BP	lignan biosynthetic process	4/ 312	47/ 62028	0.0851064	9.44e-05	0.00913777			69	GO:0008610	BP	lipid biosynthetic process	69/ 1520	1235/ 62028	0.0558704	2.45e-06	0.000223836														2	GO:0004512	MF	inositol-3-phosphate synthase activity	2/ 492	4/ 62028	0.5	0.000372773	0.0195129
	4	GO:0009806	BP	lignan metabolic process	4/ 312	47/ 62028	0.0851064	9.44e-05	0.00913777			76	GO:0044255	BP	cellular lipid metabolic process	76/ 1520	1444/ 62028	0.0526316	2.51e-06	0.000223836														2	GO:0045486	MF	naringenin 3-dioxygenase activity	2/ 492	4/ 62028	0.5	0.000372773	0.0195129
	7	GO:0098662	BP	inorganic cation transmembrane transport	7/ 312	208/ 62028	0.0336538	9.71e-05	0.00913777			14	GO:0016101	BP	diterpenoid metabolic process	14/ 1520	125/ 62028	0.112	2.59e-06	0.000223836														2	GO:0008446	MF	GDP-mannose 4,6-dehydratase activity	2/ 492	4/ 62028	0.5	0.000372773	0.0195129
	3	GO:0005313	MF	L-glutamate transmembrane transporter activity	3/ 312	18/ 62028	0.166667	9.72e-05	0.00913777			121	GO:0006629	BP	lipid metabolic process	121/ 1520	2255/ 62028	0.0536585	2.8e-06	0.000223836														4	GO:0046470	BP	phosphatidylcholine metabolic process	4/ 492	43/ 62028	0.0930233	0.000377716	0.0195657
	16	GO:0008324	MF	cation transmembrane transporter activity	16/ 312	1052/ 62028	0.0152091	0.000103736	0.00955425			18	GO:0005887	CC	integral component of plasma membrane	18/ 1520	180/ 62028	0.1	5.56e-07	0.000223836														33	GO:1901362	BP	organic cyclic compound biosynthetic process	33/ 492	2145/ 62028	0.0153846	0.000419116	0.0213251
	7	GO:0098655	BP	cation transmembrane transport	7/ 312	219/ 62028	0.0319635	0.000133571	0.0121483			10	GO:0016602	CC	CCAAT-binding factor complex	10/ 1520	54/ 62028	0.185185	6.81e-07	0.000223836														14	GO:1901137	BP	carbohydrate derivative biosynthetic process	14/ 492	615/ 62028	0.0227642	0.000477503	0.0239608
	9	GO:0006812	BP	cation transport	9/ 312	376/ 62028	0.0239362	0.000138307	0.0124237			30	GO:0031225	CC	anchored component of membrane	30/ 1520	472/ 62028	0.0635593	2.76e-06	0.000223836														22	GO:0008610	BP	lipid biosynthetic process	22/ 492	1235/ 62028	0.0178138	0.000483664	0.0241037
	8	GO:0009698	BP	phenylpropanoid metabolic process	8/ 312	296/ 62028	0.027027	0.000142613	0.0124282			11	GO:0102682	MF	N6-(Delta2-isopentenyl)-adenosine 5'-monophosphate phosphoribohydrolase activity	11/ 1520	35/ 62028	0.314286	1.24e-07	0.000223836														3	GO:0005452	MF	solute:inorganic anion antiporter activity	3/ 492	20/ 62028	0.15	0.000511395	0.0253123
	2	GO:0010133	BP	proline catabolic process to glutamate	2/ 312	4/ 62028	0.5	0.000150314	0.0124282			9	GO:0004445	MF	inositol-polyphosphate 5-phosphatase activity	9/ 1520	40/ 62028	0.225	4.29e-07	0.000223836														64	GO:0044249	BP	cellular biosynthetic process	64/ 492	5224/ 62028	0.0122511	0.000573107	0.0281752
	2	GO:0006562	BP	proline catabolic process	2/ 312	4/ 62028	0.5	0.000150314	0.0124282			9	GO:0046030	MF	inositol trisphosphate phosphatase activity	9/ 1520	40/ 62028	0.225	4.29e-07	0.000223836														3	GO:0042732	BP	D-xylose metabolic process	3/ 492	21/ 62028	0.142857	0.000593122	0.0287628
	2	GO:0004476	MF	mannose-6-phosphate isomerase activity	2/ 312	4/ 62028	0.5	0.000150314	0.0124282			17	GO:0042887	MF	amide transmembrane transporter activity	17/ 1520	145/ 62028	0.117241	6.24e-07	0.000223836														3	GO:0008878	MF	glucose-1-phosphate adenylyltransferase activity	3/ 492	21/ 62028	0.142857	0.000593122	0.0287628
	2	GO:0004657	MF	proline dehydrogenase activity	2/ 312	4/ 62028	0.5	0.000150314	0.0124282			32	GO:0000987	MF	cis-regulatory region sequence-specific DNA binding	32/ 1520	400/ 62028	0.08	9.17e-07	0.000223836														2	GO:0042389	MF	omega-3 fatty acid desaturase activity	2/ 492	5/ 62028	0.4	0.00061802	0.0295836
	2	GO:0030775	MF	glucuronoxylan 4-O-methyltransferase activity	2/ 312	4/ 62028	0.5	0.000150314	0.0124282			32	GO:0000978	MF	RNA polymerase II cis-regulatory region sequence-specific DNA binding	32/ 1520	379/ 62028	0.0844327	1.02e-06	0.000223836														4	GO:0140323	MF	solute:anion antiporter activity	4/ 492	49/ 62028	0.0816327	0.000624627	0.0297045
	3	GO:0016647	MF	oxidoreductase activity, acting on the CH-NH group of donors, oxygen as acceptor	3/ 312	21/ 62028	0.142857	0.000156741	0.012814			6	GO:0090447	MF	glycerol-3-phosphate 2-O-acyltransferase activity	6/ 1520	9/ 62028	0.666667	1.02e-06	0.000223836														5	GO:0009251	BP	glucan catabolic process	5/ 492	86/ 62028	0.0581395	0.000632057	0.0298627
	10	GO:0005216	MF	ion channel activity	10/ 312	476/ 62028	0.0210084	0.000171923	0.0135969			40	GO:0000977	MF	RNA polymerase II transcription regulatory region sequence-specific DNA binding	40/ 1520	474/ 62028	0.0843882	1.05e-06	0.000223836														4	GO:0016717	MF	oxidoreductase activity, acting on paired donors, with oxidation of a pair of donors resulting in the reduction of molecular oxygen to two molecules of water	4/ 492	50/ 62028	0.08	0.000674718	0.0316726
	12	GO:0071554	BP	cell wall organization or biogenesis	12/ 312	672/ 62028	0.0178571	0.000180036	0.0140854			50	GO:0000981	MF	DNA-binding transcription factor activity, RNA polymerase II-specific	50/ 1520	584/ 62028	0.0856164	1.08e-06	0.000223836														11	GO:0015297	MF	antiporter activity	11/ 492	428/ 62028	0.0257009	0.000712141	0.033215
	46	GO:0044249	BP	cellular biosynthetic process	46/ 312	5224/ 62028	0.00880551	0.000202175	0.0154845			34	GO:0140359	MF	ABC-type transporter activity	34/ 1520	404/ 62028	0.0841584	1.11e-06	0.000223836														19	GO:0032259	BP	methylation	19/ 492	1004/ 62028	0.0189243	0.000830146	0.0382287
	7	GO:0010410	BP	hemicellulose metabolic process	7/ 312	235/ 62028	0.0297872	0.00020578	0.0155964			62	GO:0000976	MF	transcription cis-regulatory region binding	62/ 1520	829/ 62028	0.0747889	1.13e-06	0.000223836														2	GO:1902115	BP	regulation of organelle assembly	2/ 492	6/ 62028	0.333333	0.000922157	0.0411633
	12	GO:0006811	BP	ion transport	12/ 312	683/ 62028	0.0175695	0.000208714	0.0156557			62	GO:0001067	MF	transcription regulatory region nucleic acid binding	62/ 1520	829/ 62028	0.0747889	1.13e-06	0.000223836														2	GO:0090169	BP	regulation of spindle assembly	2/ 492	6/ 62028	0.333333	0.000922157	0.0411633
	4	GO:0009694	BP	jasmonic acid metabolic process	4/ 312	60/ 62028	0.0666667	0.00024526	0.0176064			101	GO:0020037	MF	heme binding	101/ 1520	1197/ 62028	0.0843776	1.62e-06	0.000223836														2	GO:1901673	BP	regulation of mitotic spindle assembly	2/ 492	6/ 62028	0.333333	0.000922157	0.0411633
	7	GO:0006865	BP	amino acid transport	7/ 312	242/ 62028	0.0289256	0.000245955	0.0176064			8	GO:0071916	MF	dipeptide transmembrane transporter activity	8/ 1520	35/ 62028	0.228571	1.67e-06	0.000223836														4	GO:0016229	MF	steroid dehydrogenase activity	4/ 492	56/ 62028	0.0714286	0.00103655	0.0459876
	8	GO:0010817	BP	regulation of hormone levels	8/ 312	321/ 62028	0.0249221	0.000246819	0.0176064			8	GO:0042937	MF	tripeptide transmembrane transporter activity	8/ 1520	35/ 62028	0.228571	1.67e-06	0.000223836
	2	GO:0000234	MF	phosphoethanolamine N-methyltransferase activity	2/ 312	5/ 62028	0.4	0.000249689	0.0176382			4	GO:0008115	MF	sarcosine oxidase activity	4/ 1520	5/ 62028	0.8	1.76e-06	0.000223836
	6	GO:0009832	BP	plant-type cell wall biogenesis	6/ 312	173/ 62028	0.0346821	0.000260637	0.0182346			63	GO:0003690	MF	double-stranded DNA binding	63/ 1520	1116/ 62028	0.0564516	1.84e-06	0.000223836
	8	GO:0008299	BP	isoprenoid biosynthetic process	8/ 312	331/ 62028	0.0241692	0.000303003	0.0208387			62	GO:1990837	MF	sequence-specific double-stranded DNA binding	62/ 1520	854/ 62028	0.0725995	1.89e-06	0.000223836
	6	GO:0015171	MF	amino acid transmembrane transporter activity	6/ 312	178/ 62028	0.0337079	0.000303587	0.0208387			89	GO:0004497	MF	monooxygenase activity	89/ 1520	1033/ 62028	0.0861568	2e-06	0.000223836
	7	GO:0010383	BP	cell wall polysaccharide metabolic process	7/ 312	252/ 62028	0.0277778	0.000314067	0.0213565			102	GO:0046906	MF	tetrapyrrole binding	102/ 1520	1269/ 62028	0.0803783	2.07e-06	0.000223836
	3	GO:0009065	BP	glutamine family amino acid catabolic process	3/ 312	27/ 62028	0.111111	0.000337093	0.0225017			97	GO:0016705	MF	oxidoreductase activity, acting on paired donors, with incorporation or reduction of molecular oxygen	97/ 1520	1172/ 62028	0.0827645	2.1e-06	0.000223836
	3	GO:0015295	MF	solute:proton symporter activity	3/ 312	27/ 62028	0.111111	0.000337093	0.0225017			13	GO:0010333	MF	terpene synthase activity	13/ 1520	107/ 62028	0.121495	2.34e-06	0.000223836
	2	GO:0047974	MF	guanosine deaminase activity	2/ 312	6/ 62028	0.333333	0.000373287	0.0244688			94	GO:0005506	MF	iron ion binding	94/ 1520	1093/ 62028	0.0860018	2.42e-06	0.000223836
	3	GO:0015172	MF	acidic amino acid transmembrane transporter activity	3/ 312	30/ 62028	0.1	0.000462703	0.0287746			147	GO:0003700	MF	DNA-binding transcription factor activity	147/ 1520	2771/ 62028	0.0530494	2.86e-06	0.000223836
	3	GO:0006542	BP	glutamine biosynthetic process	3/ 312	31/ 62028	0.0967742	0.000510376	0.0308114			95	GO:0043565	MF	sequence-specific DNA binding	95/ 1520	1691/ 62028	0.0561798	2.99e-06	0.000223836
	2	GO:0015812	BP	gamma-aminobutyric acid transport	2/ 312	7/ 62028	0.285714	0.000520864	0.0308114			6	GO:0035337	BP	fatty-acyl-CoA metabolic process	6/ 1520	18/ 62028	0.333333	3.09e-06	0.000227167
	3	GO:0015294	MF	solute:cation symporter activity	3/ 312	31/ 62028	0.0967742	0.000510376	0.0308114			18	GO:0046434	BP	organophosphate catabolic process	18/ 1520	203/ 62028	0.08867	3.17e-06	0.000228075
	2	GO:0015185	MF	gamma-aminobutyric acid transmembrane transporter activity	2/ 312	7/ 62028	0.285714	0.000520864	0.0308114			156	GO:0046914	MF	transition metal ion binding	156/ 1520	3565/ 62028	0.0437588	3.26e-06	0.000228075
	3	GO:0004356	MF	glutamate-ammonia ligase activity	3/ 312	32/ 62028	0.09375	0.000561084	0.0326596			175	GO:0022857	MF	transmembrane transporter activity	175/ 1520	3504/ 62028	0.0499429	3.56e-06	0.000242372
	3	GO:0016211	MF	ammonia ligase activity	3/ 312	32/ 62028	0.09375	0.000561084	0.0326596			121	GO:0051252	BP	regulation of RNA metabolic process	121/ 1520	3075/ 62028	0.0393496	3.61e-06	0.000243314
	3	GO:0016880	MF	acid-ammonia (or amide) ligase activity	3/ 312	34/ 62028	0.0882353	0.000671907	0.0388			176	GO:0005215	MF	transporter activity	176/ 1520	3603/ 62028	0.0488482	3.66e-06	0.000244289
	7	GO:0015293	MF	symporter activity	7/ 312	287/ 62028	0.0243902	0.000679828	0.0389482			14	GO:0120252	BP	hydrocarbon metabolic process	14/ 1520	130/ 62028	0.107692	4.13e-06	0.000254617
	8	GO:0034220	BP	ion transmembrane transport	8/ 312	375/ 62028	0.0213333	0.000687691	0.0390909			150	GO:0140110	MF	transcription regulator activity	150/ 1520	3113/ 62028	0.048185	4.13e-06	0.000254617
	7	GO:0044036	BP	cell wall macromolecule metabolic process	7/ 312	293/ 62028	0.0238908	0.000767225	0.0426132			118	GO:2001141	BP	regulation of RNA biosynthetic process	118/ 1520	2958/ 62028	0.0398918	4.3e-06	0.000255438
	3	GO:0015205	MF	nucleobase transmembrane transporter activity	3/ 312	36/ 62028	0.0833333	0.000795773	0.043864			118	GO:0006355	BP	regulation of DNA-templated transcription	118/ 1520	2958/ 62028	0.0398918	4.3e-06	0.000255438
	9	GO:0009734	BP	auxin-activated signaling pathway	9/ 312	483/ 62028	0.0186335	0.000846215	0.0456078			118	GO:1903506	BP	regulation of nucleic acid-templated transcription	118/ 1520	2958/ 62028	0.0398918	4.3e-06	0.000255438
	4	GO:0016759	MF	cellulose synthase activity	4/ 312	83/ 62028	0.0481928	0.000844205	0.0456078			124	GO:0019219	BP	regulation of nucleobase-containing compound metabolic process	124/ 1520	3217/ 62028	0.0385452	4.39e-06	0.000255438
	4	GO:0016760	MF	cellulose synthase (UDP-forming) activity	4/ 312	83/ 62028	0.0481928	0.000844205	0.0456078			6	GO:0010256	BP	endomembrane system organization	6/ 1520	19/ 62028	0.315789	4.42e-06	0.000255438
	2	GO:0004781	MF	sulfate adenylyltransferase (ATP) activity	2/ 312	9/ 62028	0.222222	0.000886983	0.0471072			113	GO:0005886	CC	plasma membrane	113/ 1520	2873/ 62028	0.0393317	4.4e-06	0.000255438
	2	GO:0004779	MF	sulfate adenylyltransferase activity	2/ 312	9/ 62028	0.222222	0.000886983	0.0471072			13	GO:0016799	MF	hydrolase activity, hydrolyzing N-glycosyl compounds	13/ 1520	113/ 62028	0.115044	4.34e-06	0.000255438
	3	GO:0006536	BP	glutamate metabolic process	3/ 312	38/ 62028	0.0789474	0.000933259	0.0488518			258	GO:0016491	MF	oxidoreductase activity	258/ 1520	4964/ 62028	0.0519742	5.06e-06	0.000267564
	5	GO:0016682	MF	oxidoreductase activity, acting on diphenols and related substances as donors, oxygen as acceptor	5/ 312	147/ 62028	0.0340136	0.00093013	0.0488518			19	GO:0009308	BP	amine metabolic process	19/ 1520	231/ 62028	0.0822511	5.15e-06	0.000267675
	28	GO:0005886	CC	plasma membrane	28/ 312	2873/ 62028	0.00974591	0.000976048	0.0496755			4	GO:0006624	BP	vacuolar protein processing	4/ 1520	6/ 62028	0.666667	5.18e-06	0.000267675
	10	GO:0015267	MF	channel activity	10/ 312	596/ 62028	0.0167785	0.000982951	0.0496755			12	GO:0008643	BP	carbohydrate transport	12/ 1520	99/ 62028	0.121212	5.83e-06	0.000267675
	10	GO:0022803	MF	passive transmembrane transporter activity	10/ 312	596/ 62028	0.0167785	0.000982951	0.0496755			21	GO:0071949	MF	FAD binding	21/ 1520	275/ 62028	0.0763636	5.39e-06	0.000267675
	6	GO:0046943	MF	carboxylic acid transmembrane transporter activity	6/ 312	223/ 62028	0.0269058	0.00098996	0.0496755			206	GO:0003677	MF	DNA binding	206/ 1520	5849/ 62028	0.0352197	5.48e-06	0.000267675
	6	GO:0005342	MF	organic acid transmembrane transporter activity	6/ 312	223/ 62028	0.0269058	0.00098996	0.0496755			320	GO:0046872	MF	metal ion binding	320/ 1520	9400/ 62028	0.0340426	5.78e-06	0.000267675
												37	GO:0042626	MF	ATPase-coupled transmembrane transporter activity	37/ 1520	667/ 62028	0.0554723	5.99e-06	0.000269084
												321	GO:0043169	MF	cation binding	321/ 1520	9458/ 62028	0.0339395	6.1e-06	0.000270664
												1306	GO:0003674	MF	molecular_function	1306/ 1520	48415/ 62028	0.0269751	7.03e-06	0.000297704
												68	GO:0022804	MF	active transmembrane transporter activity	68/ 1520	1565/ 62028	0.0434505	9.26e-06	0.000376469
												8	GO:2000022	BP	regulation of jasmonic acid mediated signaling pathway	8/ 1520	44/ 62028	0.181818	1.03e-05	0.000415747
												9	GO:0008519	MF	ammonium transmembrane transporter activity	9/ 1520	58/ 62028	0.155172	1.13e-05	0.000448763
												3	GO:0004103	MF	choline kinase activity	3/ 1520	3/ 62028	1	1.47e-05	0.000571455
												6	GO:0102965	MF	alcohol-forming fatty acyl-CoA reductase activity	6/ 1520	23/ 62028	0.26087	1.51e-05	0.000582521
												6	GO:0080019	MF	fatty-acyl-CoA reductase (alcohol-forming) activity	6/ 1520	23/ 62028	0.26087	1.51e-05	0.000582521
												120	GO:0031326	BP	regulation of cellular biosynthetic process	120/ 1520	3280/ 62028	0.0365854	1.61e-05	0.000611634
												25	GO:0051213	MF	dioxygenase activity	25/ 1520	391/ 62028	0.0639386	1.63e-05	0.000617347
												21	GO:0009698	BP	phenylpropanoid metabolic process	21/ 1520	296/ 62028	0.0709459	1.65e-05	0.000622232
												10	GO:0016645	MF	oxidoreductase activity, acting on the CH-NH group of donors	10/ 1520	76/ 62028	0.131579	1.67e-05	0.000625533
												14	GO:0016682	MF	oxidoreductase activity, acting on diphenols and related substances as donors, oxygen as acceptor	14/ 1520	147/ 62028	0.0952381	1.71e-05	0.000635401
												119	GO:0010556	BP	regulation of macromolecule biosynthetic process	119/ 1520	3252/ 62028	0.0365929	1.93e-05	0.000710994
												20	GO:0006633	BP	fatty acid biosynthetic process	20/ 1520	277/ 62028	0.0722022	2.02e-05	0.000734921
												13	GO:0016838	MF	carbon-oxygen lyase activity, acting on phosphates	13/ 1520	130/ 62028	0.1	2.02e-05	0.000734921
												5	GO:0015976	BP	carbon utilization	5/ 1520	15/ 62028	0.333333	2.15e-05	0.000777436
												120	GO:0009889	BP	regulation of biosynthetic process	120/ 1520	3289/ 62028	0.0364853	2.16e-05	0.000778031
												7	GO:0006722	BP	triterpenoid metabolic process	7/ 1520	36/ 62028	0.194444	2.34e-05	0.00082016
												7	GO:0016104	BP	triterpenoid biosynthetic process	7/ 1520	36/ 62028	0.194444	2.34e-05	0.00082016
												7	GO:0031559	MF	oxidosqualene cyclase activity	7/ 1520	36/ 62028	0.194444	2.34e-05	0.00082016
												13	GO:0035673	MF	oligopeptide transmembrane transporter activity	13/ 1520	132/ 62028	0.0984848	2.37e-05	0.000822193
												13	GO:1904680	MF	peptide transmembrane transporter activity	13/ 1520	132/ 62028	0.0984848	2.37e-05	0.000822193
												9	GO:0052745	MF	inositol phosphate phosphatase activity	9/ 1520	65/ 62028	0.138462	2.9e-05	0.000980807
												12	GO:0043647	BP	inositol phosphate metabolic process	12/ 1520	116/ 62028	0.103448	2.96e-05	0.000998764
												14	GO:0016679	MF	oxidoreductase activity, acting on diphenols and related substances as donors	14/ 1520	155/ 62028	0.0903226	3.1e-05	0.00104079
												17	GO:0090575	CC	RNA polymerase II transcription regulator complex	17/ 1520	218/ 62028	0.0779817	3.14e-05	0.00104776
												28	GO:0031226	CC	intrinsic component of plasma membrane	28/ 1520	478/ 62028	0.0585774	3.25e-05	0.00107955
												7	GO:0016722	MF	oxidoreductase activity, acting on metal ions	7/ 1520	38/ 62028	0.184211	3.4e-05	0.0011233
												28	GO:0050660	MF	flavin adenine dinucleotide binding	28/ 1520	484/ 62028	0.0578512	3.79e-05	0.00124754
												23	GO:0048869	BP	cellular developmental process	23/ 1520	362/ 62028	0.0635359	3.84e-05	0.00125978
												6	GO:0008283	BP	cell population proliferation	6/ 1520	27/ 62028	0.222222	4.08e-05	0.00133124
												11	GO:0120251	BP	hydrocarbon biosynthetic process	11/ 1520	104/ 62028	0.105769	5.14e-05	0.00165056
												37	GO:0015399	MF	primary active transmembrane transporter activity	37/ 1520	732/ 62028	0.0505464	5.15e-05	0.00165056
												23	GO:0006631	BP	fatty acid metabolic process	23/ 1520	370/ 62028	0.0621622	5.37e-05	0.00171312
												54	GO:0055085	BP	transmembrane transport	54/ 1520	1237/ 62028	0.043654	5.59e-05	0.00177614
												3	GO:0010133	BP	proline catabolic process to glutamate	3/ 1520	4/ 62028	0.75	5.77e-05	0.00180089
												3	GO:0006562	BP	proline catabolic process	3/ 1520	4/ 62028	0.75	5.77e-05	0.00180089
												5	GO:0008970	MF	phospholipase A1 activity	5/ 1520	18/ 62028	0.277778	5.76e-05	0.00180089
												3	GO:0004657	MF	proline dehydrogenase activity	3/ 1520	4/ 62028	0.75	5.77e-05	0.00180089
												23	GO:0034220	BP	ion transmembrane transport	23/ 1520	375/ 62028	0.0613333	6.58e-05	0.00203616
												9	GO:0102756	MF	very-long-chain 3-ketoacyl-CoA synthase activity	9/ 1520	72/ 62028	0.125	6.62e-05	0.00204152
												7	GO:0046386	BP	deoxyribose phosphate catabolic process	7/ 1520	42/ 62028	0.166667	6.67e-05	0.00204678
												9	GO:0046856	BP	phosphatidylinositol dephosphorylation	9/ 1520	73/ 62028	0.123288	7.39e-05	0.00224972
												15	GO:0030258	BP	lipid modification	15/ 1520	190/ 62028	0.0789474	7.81e-05	0.00234248
												12	GO:0008171	MF	O-methyltransferase activity	12/ 1520	128/ 62028	0.09375	7.82e-05	0.00234248
												21	GO:0015849	BP	organic acid transport	21/ 1520	331/ 62028	0.0634441	8.35e-05	0.00247887
												7	GO:0009264	BP	deoxyribonucleotide catabolic process	7/ 1520	44/ 62028	0.159091	9.07e-05	0.00267323
												134	GO:0031323	BP	regulation of cellular metabolic process	134/ 1520	3906/ 62028	0.0343062	9.18e-05	0.0026941
												43	GO:0016053	BP	organic acid biosynthetic process	43/ 1520	932/ 62028	0.0461373	9.92e-05	0.00289809
												42	GO:0046394	BP	carboxylic acid biosynthetic process	42/ 1520	903/ 62028	0.0465116	0.000117816	0.0034017
												9	GO:0046839	BP	phospholipid dephosphorylation	9/ 1520	79/ 62028	0.113924	0.000137442	0.00390637
												7	GO:0009143	BP	nucleoside triphosphate catabolic process	7/ 1520	47/ 62028	0.148936	0.000139725	0.00394047
												3	GO:0004305	MF	ethanolamine kinase activity	3/ 1520	5/ 62028	0.6	0.000141534	0.00397606
												18	GO:0098660	BP	inorganic ion transmembrane transport	18/ 1520	271/ 62028	0.0664207	0.000148077	0.00414387
												12	GO:0009808	BP	lignin metabolic process	12/ 1520	137/ 62028	0.0875912	0.000149972	0.00418082
												9	GO:0071545	BP	inositol phosphate catabolic process	9/ 1520	80/ 62028	0.1125	0.000151526	0.00419203
												9	GO:0046855	BP	inositol phosphate dephosphorylation	9/ 1520	80/ 62028	0.1125	0.000151526	0.00419203
												20	GO:0010817	BP	regulation of hormone levels	20/ 1520	321/ 62028	0.0623053	0.000155057	0.00424132
												39	GO:0006357	BP	regulation of transcription by RNA polymerase II	39/ 1520	832/ 62028	0.046875	0.000156525	0.00426544
												131	GO:0051171	BP	regulation of nitrogen compound metabolic process	131/ 1520	3846/ 62028	0.0340614	0.000157502	0.00427606
												8	GO:0009611	BP	response to wounding	8/ 1520	64/ 62028	0.125	0.000167338	0.00450944
												132	GO:0080090	BP	regulation of primary metabolic process	132/ 1520	3892/ 62028	0.0339157	0.000172551	0.00461574
												21	GO:0019748	BP	secondary metabolic process	21/ 1520	350/ 62028	0.06	0.000180666	0.00481512
												12	GO:1901136	BP	carbohydrate derivative catabolic process	12/ 1520	141/ 62028	0.0851064	0.000196607	0.00522085
												5	GO:0006116	BP	NADH oxidation	5/ 1520	23/ 62028	0.217391	0.000204416	0.00540847
												7	GO:0016717	MF	oxidoreductase activity, acting on paired donors, with oxidation of a pair of donors resulting in the reduction of molecular oxygen to two molecules of water	7/ 1520	50/ 62028	0.14	0.000208203	0.00544924
												7	GO:0047429	MF	nucleoside triphosphate diphosphatase activity	7/ 1520	50/ 62028	0.14	0.000208203	0.00544924
												4	GO:0042300	MF	beta-amyrin synthase activity	4/ 1520	13/ 62028	0.307692	0.000215143	0.00561068
												7	GO:0019692	BP	deoxyribose phosphate metabolic process	7/ 1520	51/ 62028	0.137255	0.000236255	0.00594808
												7	GO:0009394	BP	2'-deoxyribonucleotide metabolic process	7/ 1520	51/ 62028	0.137255	0.000236255	0.00594808
												7	GO:0016405	MF	CoA-ligase activity	7/ 1520	51/ 62028	0.137255	0.000236255	0.00594808
												33	GO:0006811	BP	ion transport	33/ 1520	683/ 62028	0.0483163	0.000256579	0.00632837
												6	GO:0008271	MF	secondary active sulfate transmembrane transporter activity	6/ 1520	38/ 62028	0.157895	0.00030239	0.00743307
												24	GO:0000287	MF	magnesium ion binding	24/ 1520	443/ 62028	0.0541761	0.000316285	0.00772245
												11	GO:2000241	BP	regulation of reproductive process	11/ 1520	128/ 62028	0.0859375	0.000329318	0.00798706
												16	GO:0006865	BP	amino acid transport	16/ 1520	242/ 62028	0.0661157	0.000354736	0.00851834
												13	GO:0042446	BP	hormone biosynthetic process	13/ 1520	173/ 62028	0.0751445	0.000369747	0.00882058
												9	GO:0046838	BP	phosphorylated carbohydrate dephosphorylation	9/ 1520	91/ 62028	0.0989011	0.000403125	0.00958542
												8	GO:0008146	MF	sulfotransferase activity	8/ 1520	73/ 62028	0.109589	0.000418724	0.00985967
												7	GO:0009166	BP	nucleotide catabolic process	7/ 1520	57/ 62028	0.122807	0.000475053	0.0110276
												3	GO:0050630	MF	(iso)eugenol O-methyltransferase activity	3/ 1520	7/ 62028	0.428571	0.000477416	0.0110276
												3	GO:0102719	MF	S-adenosyl-L-methionine:eugenol-O-methyltransferase activity	3/ 1520	7/ 62028	0.428571	0.000477416	0.0110276
												777	GO:0003824	MF	catalytic activity	777/ 1520	28975/ 62028	0.0268162	0.000533453	0.0122442
												2	GO:0010304	BP	PSII associated light-harvesting complex II catabolic process	2/ 1520	2/ 62028	1	0.000600113	0.0134725
												2	GO:0019755	BP	one-carbon compound transport	2/ 1520	2/ 62028	1	0.000600113	0.0134725
												2	GO:0015840	BP	urea transport	2/ 1520	2/ 62028	1	0.000600113	0.0134725
												2	GO:0071918	BP	urea transmembrane transport	2/ 1520	2/ 62028	1	0.000600113	0.0134725
												2	GO:0031957	MF	very long-chain fatty acid-CoA ligase activity	2/ 1520	2/ 62028	1	0.000600113	0.0134725
												2	GO:0034256	MF	chlorophyll(ide) b reductase activity	2/ 1520	2/ 62028	1	0.000600113	0.0134725
												6	GO:0005337	MF	nucleoside transmembrane transporter activity	6/ 1520	43/ 62028	0.139535	0.000601783	0.0134725
												14	GO:0140825	MF	lactoperoxidase activity	14/ 1520	206/ 62028	0.0679612	0.000616628	0.0137625
												9	GO:0046274	BP	lignin catabolic process	9/ 1520	97/ 62028	0.0927835	0.000645323	0.0142717
												9	GO:0046271	BP	phenylpropanoid catabolic process	9/ 1520	97/ 62028	0.0927835	0.000645323	0.0142717
												7	GO:0042886	BP	amide transport	7/ 1520	60/ 62028	0.116667	0.000651244	0.0143589
												71	GO:0043436	BP	oxoacid metabolic process	71/ 1520	1919/ 62028	0.0369984	0.000699832	0.0152454
												30	GO:1901615	BP	organic hydroxy compound metabolic process	30/ 1520	636/ 62028	0.0471698	0.000708719	0.0153471
												72	GO:0006082	BP	organic acid metabolic process	72/ 1520	1953/ 62028	0.0368664	0.000769608	0.016616
												16	GO:0005507	MF	copper ion binding	16/ 1520	260/ 62028	0.0615385	0.000771879	0.016616
												115	GO:0044281	BP	small molecule metabolic process	115/ 1520	3431/ 62028	0.0335179	0.000779085	0.0167216
												17	GO:0015293	MF	symporter activity	17/ 1520	287/ 62028	0.0592334	0.000822072	0.0175923
												9	GO:0031347	BP	regulation of defense response	9/ 1520	101/ 62028	0.0891089	0.000864678	0.0183423
												9	GO:0052716	MF	hydroquinone:oxygen oxidoreductase activity	9/ 1520	101/ 62028	0.0891089	0.000864678	0.0183423
												5	GO:0007623	BP	circadian rhythm	5/ 1520	31/ 62028	0.16129	0.000877513	0.0184531
												5	GO:0010228	BP	vegetative to reproductive phase transition of meristem	5/ 1520	31/ 62028	0.16129	0.000877513	0.0184531
												7	GO:0005811	CC	lipid droplet	7/ 1520	64/ 62028	0.109375	0.000962603	0.0200685
												599	GO:0031224	CC	intrinsic component of membrane	599/ 1520	21944/ 62028	0.0272968	0.0010097	0.0209902
												3	GO:0071249	BP	cellular response to nitrate	3/ 1520	9/ 62028	0.333333	0.00110438	0.0226991
												3	GO:1902170	BP	cellular response to reactive nitrogen species	3/ 1520	9/ 62028	0.333333	0.00110438	0.0226991
												9	GO:0046174	BP	polyol catabolic process	9/ 1520	105/ 62028	0.0857143	0.00114106	0.023256
												26	GO:0019439	BP	aromatic compound catabolic process	26/ 1520	540/ 62028	0.0481481	0.001156	0.0234945
												7	GO:0009262	BP	deoxyribonucleotide metabolic process	7/ 1520	67/ 62028	0.104478	0.00126488	0.0252837
												4	GO:0019288	BP	isopentenyl diphosphate biosynthetic process, methylerythritol 4-phosphate pathway	4/ 1520	20/ 62028	0.2	0.00127143	0.0253449
												6	GO:0015116	MF	sulfate transmembrane transporter activity	6/ 1520	50/ 62028	0.12	0.00135656	0.0268946
												22	GO:0016835	MF	carbon-oxygen lyase activity	22/ 1520	431/ 62028	0.0510441	0.00139612	0.0275289
												10	GO:0048580	BP	regulation of post-embryonic development	10/ 1520	130/ 62028	0.0769231	0.00142266	0.0279011
												10	GO:2000026	BP	regulation of multicellular organismal development	10/ 1520	130/ 62028	0.0769231	0.00142266	0.0279011
												9	GO:0046164	BP	alcohol catabolic process	9/ 1520	109/ 62028	0.0825688	0.00148479	0.028886
												5	GO:0009149	BP	pyrimidine nucleoside triphosphate catabolic process	5/ 1520	35/ 62028	0.142857	0.00154635	0.0294262
												5	GO:0009223	BP	pyrimidine deoxyribonucleotide catabolic process	5/ 1520	35/ 62028	0.142857	0.00154635	0.0294262
												5	GO:0006244	BP	pyrimidine nucleotide catabolic process	5/ 1520	35/ 62028	0.142857	0.00154635	0.0294262
												5	GO:0009211	BP	pyrimidine deoxyribonucleoside triphosphate metabolic process	5/ 1520	35/ 62028	0.142857	0.00154635	0.0294262
												5	GO:0009213	BP	pyrimidine deoxyribonucleoside triphosphate catabolic process	5/ 1520	35/ 62028	0.142857	0.00154635	0.0294262
												3	GO:0009644	BP	response to high light intensity	3/ 1520	10/ 62028	0.3	0.00154896	0.0294262
												3	GO:0009910	BP	negative regulation of flower development	3/ 1520	10/ 62028	0.3	0.00154896	0.0294262
												4	GO:0016647	MF	oxidoreductase activity, acting on the CH-NH group of donors, oxygen as acceptor	4/ 1520	21/ 62028	0.190476	0.00154029	0.0294262
												3	GO:0016649	MF	oxidoreductase activity, acting on the CH-NH group of donors, quinone or similar compound as acceptor	3/ 1520	10/ 62028	0.3	0.00154896	0.0294262
												12	GO:0051239	BP	regulation of multicellular organismal process	12/ 1520	178/ 62028	0.0674157	0.00157086	0.0297645
												123	GO:0010468	BP	regulation of gene expression	123/ 1520	3783/ 62028	0.0325139	0.00160886	0.0302482
												38	GO:0016791	MF	phosphatase activity	38/ 1520	912/ 62028	0.0416667	0.00164722	0.0308896
												2	GO:0071486	BP	cellular response to high light intensity	2/ 1520	3/ 62028	0.666667	0.00177096	0.0330398
												2	GO:0071484	BP	cellular response to light intensity	2/ 1520	3/ 62028	0.666667	0.00177096	0.0330398
												9	GO:1901616	BP	organic hydroxy compound catabolic process	9/ 1520	112/ 62028	0.0803571	0.00179353	0.0333752
												4	GO:0010167	BP	response to nitrate	4/ 1520	22/ 62028	0.181818	0.0018463	0.0342695
												68	GO:0019752	BP	carboxylic acid metabolic process	68/ 1520	1897/ 62028	0.0358461	0.00194403	0.0358373
												5	GO:0006734	BP	NADH metabolic process	5/ 1520	37/ 62028	0.135135	0.00199424	0.0366416
												17	GO:0005667	CC	transcription regulator complex	17/ 1520	303/ 62028	0.0561056	0.00201191	0.0367805
												26	GO:1901361	BP	organic cyclic compound catabolic process	26/ 1520	558/ 62028	0.046595	0.00211629	0.0385918
												21	GO:0016311	BP	dephosphorylation	21/ 1520	420/ 62028	0.05	0.00219748	0.0399721
												5	GO:0006536	BP	glutamate metabolic process	5/ 1520	38/ 62028	0.131579	0.00225058	0.0407343
												9	GO:0009738	BP	abscisic acid-activated signaling pathway	9/ 1520	116/ 62028	0.0775862	0.0022828	0.0412149
												42	GO:0008194	MF	UDP-glycosyltransferase activity	42/ 1520	1057/ 62028	0.0397351	0.00246577	0.044081
												9	GO:0033293	MF	monocarboxylic acid binding	9/ 1520	118/ 62028	0.0762712	0.0025643	0.04573
												32	GO:0008289	MF	lipid binding	32/ 1520	746/ 62028	0.0428954	0.00261395	0.0465014
												3	GO:0097272	BP	ammonium homeostasis	3/ 1520	12/ 62028	0.25	0.0027375	0.0482277
												3	GO:0033540	BP	fatty acid beta-oxidation using acyl-CoA oxidase	3/ 1520	12/ 62028	0.25	0.0027375	0.0482277
												3	GO:0016724	MF	oxidoreductase activity, acting on metal ions, oxygen as acceptor	3/ 1520	12/ 62028	0.25	0.0027375	0.0482277
												3	GO:0004322	MF	ferroxidase activity	3/ 1520	12/ 62028	0.25	0.0027375	0.0482277
												7	GO:1901292	BP	nucleoside phosphate catabolic process	7/ 1520	77/ 62028	0.0909091	0.0028339	0.0496855
												5	GO:0004089	MF	carbonate dehydratase activity	5/ 1520	40/ 62028	0.125	0.0028339	0.0496855
